# Supplementary material for: Heterogeneity in clinical sequencing tests marketed for autism spectrum disorders
Source: NPJ Genom Med. 2018 Sep 19;3:27. doi: 10.1038/s41525-018-0066-3 (PMC6145925; doi:10.1038/s41525-018-0066-3)
Supplement: Supplementary file 1 — Supplementary Table S1 [file 41525_2018_66_MOESM1_ESM.xlsx]

## Sheet: Gene on Lab Panels
	Supplementary Table S1. Genes included on ASD panels listed by commercial laboratories and genes included on four ASD research gene lists
Laboratory/ Academic Group	Ambry Genetics	ApolloGen	Asper Biogene LLC	Ayass BioScience	Blueprint Genetics	CEN4GEN	Center for Human Genetics, Inc	Centogene	CGC Genetics	EGL Genetic Diagnostics (Emory)	Fulgent Genetics	GeneDx	GENETAQ	Greenwood Genetic Center Diagnostic Laboratories	Munroe-Meyer Institute	Lineagen	Michigan Medical Genetics Laboratories	MNG Laboratories	PreventionGenetics	Reference Laboratory Genetics	Sema4	SFARI (SFARI score)	SPARK	MSSNG	ASC
Number of Genes	48	126	52	101	26	63	53	50	28	63	107	2562	28	83	117	936	11	901	1914	77	41	1019	77	61	107
List of Genes	ADNP	ADSL	ADNP	ANKRD11	ADNP	ADSL	ANKRD11	ADNP	ARX	ADSL	ANK3	A2M	ARX	ADNP	AP1S2	AAAS	CDKL5	AAAS	A2M	ANKRD11	AHI1	ADNP (1)	ADNP	ADCY3	ADNP
	ANKRD11	AFF2	ADSL	AP1S2	BCL11A	AFF2	ASTN2	ADSL	CACNA1C	AFF2	ANKRD11	A2ML1	CACNA1C	ALDH5A1	ARID1A	AARS	MBD5	AARS	A2ML1	AP1S2	AP1S2	ANK2 (1)	ADSL	ADNP	AGAP2
	ARID1B	ANKRD11	ANKRD11	ARX	CACNA1C	ALDH5A1	CACNA1H	ALDH5A1	CACNA1F	ALDH5A1	AP1S2	AAAS	CACNA1F	AMT	ARID1B	AARS2	MECP2	AARS2	AAAS	ARX	ARX	ARID1B (1)	AHDC1	AFF2	ANK2
	CACNA1C	AP1S2	ARX	ATRX	CC2D1A	AP1S2	CADM1	AMT	CACNA1H	AP1S2	ARX	AARS	CACNA1H	AP1S2	ARL6	ABAT	NLGN3	ABAT	AARS	ATRX	AllAD	ASH1L (1)	ALDH5A1	AGAP2	APH1A
	CDKL5	ARX	AVPR1A	AUTS2	CNOT3	ARX	CNTN4	ANKRD11	CNTN4	ARX	ATRX	AARS2	CNTN4	ARID1B	ARX	ABCC8	NLGN4X	ABCC8	AARS2	AUTS2	BRAF	ASXL3 (1)	ANK2	ANK2	ARID1B
	CHD2	ASTN2	BRAF	AVPR1A	CNTN6	ATRX	CNTNAP2	ARID1B	CNTNAP2	ATRX	AUTS2	AASS	CNTNAP2	ARX	ASPM	ABCC9	PTEN	ABCC9	AASS	BDNF	CACNA1C	CHD2 (1)	ANKRD11	ANKRD11	ASH1L
	CHD7	ATRX	CACNA1C	BDNF	COL4A3BP	BCKDK	CNTNAP5	BRAF	EN2	BCKDK	AVPR1A	ABAT	EN2	ATRX	ATRX	ABCD1	SHANK2	ABCD1	ABAT	BRAF	CBL	CHD8 (1)	ARID1B	ARID1B	ASXL3
	CHD8	AUTS2	CDKL5	BRAF	CTNND2	BRAF	CXCR3	CACNA1C	FOXP2	BRAF	BDNF	ABCA1	FOXP2	BCKDK	AVPR1A	ABHD5	SHANK3	ABHD5	ABCA1	CACNA1C	CDKL5	CUL3 (1)	ARX	ASH1L	ATP1B1
	CNTNAP2	AVPR1A	CHD7	C18orf1	DHCR7	CACNA1C	DIAPH3	CDKL5	GABRA5	CACNA1C	BRAF	ABCA13	GABRA5	BRAF	BBIP1	ABP1	SLC9A6	ACADM	ABCA12	CASK	CNTNAP2	DSCAM (1)	ASH1L	ASXL3	AXL
	CREBBP	BDNF	CNTNAP2	CACNA1C	EN2	CASK	DLGAP2	CHD2	GABRB3	CASK	CACNA1C	ABCA2	GABRB3	CACNA1C	BBS1	ACADM	TCF4	ACADS	ABCA2	CDKL5	DHCR7	DYRK1A (1)	ASXL3	CACNA2D3	BCL11A
	DHCR7	BRAF	CREBBP	CASK	FOXP1	CDKL5	DPP10	CHD7	GABRG3	CDKL5	CASK	ABCA5	GABRG3	CASK	BBS2	ACADS	UBE3A	ACADSB	ABCB6	CHD7	FMR1	GRIN2B (1)	AUTS2	CHD2	BIRC6
	DYRK1A	CACNA1C	DHCR7	CDKL5	GAMT	CHD7	DPP6	CNTNAP2	HOXA1	CHD7	CDKL5	ABCA7	HOXA1	CDKL5	BBS4	ACADSB		ACAT1	ABCB7	CHD8	GPC3	KATNAL2 (1)	BCKDK	CHD8	BRSK2
	FMR1	CACNA1H	EHMT1	CHD7	KMT5B	CHD8	FABP5	CREBBP	LAMB1	CHD8	CHD7	ABCB5	LAMB1	CHD7	BBS5	ACAT1		ACE	ABCC8	CNTNAP2	GRI3	KMT2A (1)	BCL11A	CIC	BRWD1
	FOXG1	CADM1	EN2	CHD8	MECP2	CNTNAP2	FABP7	DHCR7	MECP2	CNTNAP2	CHD8	ABCB6	MECP2	CHD8	BBS7	ACE		ACO2	ABCC9	CREBBP	HRAS	KMT5B (1)	CACNA1C	CLASP1	C11orf30
	FOXP1	CASK	FOXG1	CNTNAP2	NLGN3	CREBBP	FBXO40	EHMT1	NLGN3	CREBBP	CNTNAP2	ABCB7	NLGN3	CNTNAP2	BBS9	ACO2		ACOX1	ABCD1	DHCR7	KRAS	MYT1L (1)	CDKL5	CNOT3	CACNA1D
	GRIA3	CDKL5	FOXP1	CNTNAP5	NLGN4X	CYP27A1	FOXP1	FOXG1	NLGN4X	CYP27A1	CNTNAP5	ABCC12	NLGN4X	CREBBP	BBS10	ACOX1		ACSL4	ABCD3	DMD	MAP2K1	NAA15 (1)	CHD2	CUL3	CACNA2D3
	GRIN2B	CHD7	FOXP2	CREBBP	NSD1	DHCR7	FRMPD4	FOXP1	NRXN1	DHCR7	CREBBP	ABCC8	NRXN1	CTNNB1	BBS12	ACSL4		ACTB	ABCD4	DPP6	MAP2K2	POGZ (1)	CHD7	DDX3X	CAPN12
	HDAC8	CHD8	HDAC8	DHCR7	POGZ	DMD	GLRA2	GRIP1	OXTR	DMD	DHCR7	ABCC9	OXTR	DHCR7	BDNF	ACTB		ACTG1	ABHD12	EHMT1	MECP2	PTEN (1)	CHD8	DIP2C	CARKD
	KATNAL2	CNTN4	HOXA1	DLGAP2	PTCHD1	EHMT1	GRIN2A	HDAC8	PCDH19	EHMT1	DLGAP2	ABCD1	PCDH19	DYRK1A	BRAF	ACTG1		ACY1	ABHD5	FGD1	NF1	RELN (1)	CREBBP	DNMT3A	CD163L1
	MECP2	CNTNAP2	HPRT1	DMD	PTEN	FGD1	GRIN2B	HOXA1	PDE8B	FGD1	DMD	ABCD3	PDE8B	EHMT1	CACNA1C	ACY1		ADAMTSL2	ABI2	FMR1	NLGN4X	SCN2A (1)	DDX3X	DSCAM	CDC42BPB
	MED12	CNTNAP5	MAGEL2	DOCK4	RPL10	FMR1	GRPR	HPRT1	PTCHD1	FMR1	DOCK4	ABCD4	PTCHD1	FGD1	CASK	ADAMTSL2		ADAR	ACADM	FOLR1	NRAS	SETD5 (1)	DHCR7	DYNC1H1	CERS4
	MEF2C	CREBBP	MECP2	DPP10	SHANK3	FOLR1	HNRNPH2	MAGEL2	RELN	FOLR1	DPP10	ABHD12	RELN	FMR1	CBL	ADAR		ADCK3	ACADS	FOXG1	NRXN1	SHANK3 (1)	DMPK	DYRK1A	CHD8
	NIPBL	CXCR3	MED12	DPP6	TCF20	FOXG1	KCNMA1	MECP2	RPL10	FOXG1	DPP6	ABHD5	RPL10	FOLR1	CDH8	ADCK3		ADD3	ACADSB	FOXP1	NSD1	SYNGAP1 (1)	DSCAM	FAM47A	CSDE1
	NLGN3	DHCR7	MID1	EHMT1	TRIP12	FOXP1	MBD1	MED12	SHANK3	FOXP1	EHMT1	ACACB	SHANK3	FOXG1	CDKL5	ADD3		ADK	ACAT1	FOXP2	OPHN1	TBR1 (1)	DYRK1A	FOXP1	CSNK1E
	NLGN4X	DIAPH3	NHS	FGD1	TSC1	FOXP2	MBD3	MID1	SLC25A12	FOXP2	FGD1	ACAD9	SLC25A12	FOXP1	CEP290	ADK		ADNP	ACBD6	GABRB3	OTC	TRIP12 (1)	EHMT1	GIGYF1	CSTF2T
	NRXN1	DLGAP2	NIPBL	FMR1	TSC2	HPRT1	MBD4	NHS	SLC6A4	HPRT1	FMR1	ACADM	SLC6A4	FOXP2	CHD7	ADNP		ADSL	ACD	GRIN2B	PCDH19	ANKRD11 (2)	EP300	GRIN2B	CTTNBP2
	NSD1	DMD	NLGN4X	FOLR1		KDM5C	MDGA2	NIPBL	SLC9A9	KDM5C	FOLR1	ACADS	SLC9A9	GABRB3	CNTNAP2	ADSL		AFF2	ACO2	HOXA1	PTCHD1	BAZ2B (2)	FMR1	KDM6A	CUL3
	PCDH19	DOCK4	NRXN1	FOXG1		L1CAM	MECP2	NRXN1	UBE3A	L1CAM	FOXG1	ACADSB	UBE3A	GRIN2B	CREBBP	AFF2		AGA	ACOX1	HPRT1	PTEN	BCKDK (2)	FOXP1	KDM6B	DNAH10
	POGZ	DPP10	NSD1	FOXP1		MAGEL2	MEF2C	NSD1		MAGEL2	FOXP1	ACAT1		HDAC8	DCX	AGA		AHCY	ACP5	KDM5C	PTPN11	BCL11A (2)	GIGYF2	KIAA2022	DPP3
	PTCHD1	DPP6	NTNG1	FOXP2		MBD5	NLGN1	PCDH19		MBD5	FOXP2	ACAT2		HOXA1	DHCR7	AHCY		AHDC1	ACSF3	KIRREL3	RAB39B	CACNA1D (2)	GRIN2B	KMT5B	DYRK1A
	PTEN	EHMT1	PCDH19	GABRB3		MECP2	NLGN3	POGZ		MECP2	GABRB3	ACBD6		HPRT1	DMD	AHDC1		AHI1	ACSL4	KLHL3	RAF1	CACNA1H (2)	IQSEC2	KMT2A	EP400
	RAB39B	EN2	PDE8B	GABRG1		MED12	NLGN4X	PQBP1		MED12	GABRG1	ACD		KDM5C	EHMT1	AHI1		AIFM1	ACTA1	L1CAM	SHANK2	CACNA2D3 (2)	KIAA2022	KMT2C	ETFB
	RAD21	FABP7	PQBP1	GNA14		MEF2C	NOS1AP	PTEN		MEF2C	GNA14	ACMSD		KIRREL3	ERCC6	AIFM1		AIMP1	ACTB	LAMC3	SHANK3	CIC (2)	MBD5	MECP2	FAM190A
	RAI1	FGD1	PTCHD1	GRIN2B		MID1	NRXN1	PTPN11		MID1	GRIN2B	ACO2		L1CAM	ERCC8	AIMP1		AIP	ACTG1	MBD5	SHOC2	CNTN4 (2)	MBOAT7	MED13	FCRL6
	SCN2A	FMR1	PTPN11	GRPR		NHS	NRXN2	RAD21		NHS	GRPR	ACOT7		LAMC3	EZH2	AIP		AKT2	ACTL6A	MECP2	SLC6A8	CNTNAP2 (2)	MECP2	MYO5A	GABRB3
	SHANK3	FOLR1	RAD21	HOXA1		NIPBL	PCDH10	RAI1		NIPBL	HOXA1	ACOX1		MBD5	FGD1	AKAP9		AKT3	ACTL6B	MED12	SLC9A6	CTNND2 (2)	MED13L	MYT1L	GALNTL4
	SLC6A8	FOXG1	RAI1	HPRT1		NLGN3	PCDH19	SCN1A		NLGN3	HPRT1	ACP5		MECP2	FMR1	AKT2		ALDH18A1	ACTN1	MEF2C	SOS1	CUX1 (2)	MYT1L	NAA15	GGNBP2
	SLC9A6	FOXP1	RELN	IMMP2L		NLGN4X	PCDH9	SCN2A		NLGN4X	HUWE1	ACSF3		MED12	FOLR1	AKT3		ALDH3A2	ACVR1	MET	TSC1	DDX3X (2)	NCKAP1	NLGN3	GRIN2B
	SMC1A	FOXP2	RPL10	KATNAL2		NR1I3	PDZD4	SETD2		NR1I3	IL1RAPL1	ACSL4		MEF2C	FOXG1	ALDH18A1		ALDH5A1	ACY1	MID1	TSC2	DEAF1 (2)	NF1	NLGN4X	GSDMC
	SMC3	FRMPD4	SCN1A	KCTD13		NRXN1	PPP1R3F	SLC6A1		NRXN1	IMMP2L	ACTA1		MID1	FOXP1	ALDH3A2		ALDH6A1	ADA2	NHS	UBE3A	DIP2C (2)	NIPBL	PAX5	HDLBP
	SYNGAP1	GABRB3	SCN2A	KDM5C		NSD1	PTCHD1	SLC6A8		NSD1	KATNAL2	ACTB		NHS	FOXP2	ALDH5A1		ALDH7A1	ADAM17	NIPBL	UPF3B	ERBIN (2)	NLGN2	PCDH11X	IQGAP2
	TBR1	GABRG1	SETD2	KIRREL3		OPHN1	PTEN	SMC1A		OPHN1	KCTD13	ACTG1		NIPBL	GABRB3	ALDH6A1		ALDOA	ADAM22	NLGN3		FOXP1 (2)	NLGN3	PHF2	JUP
	TCF4	GNA14	SHANK3	KLHL3		PAFAH1B1	RAB39B	SMC3		PAFAH1B1	KDM5C	ACTN1		NLGN3	GLI3	ALDH7A1		ALDOB	ADAMTS10	NLGN4X		GABRB3 (2)	NRXN1	PHF3	KATNAL2
	TSC1	GRIN2A	SLC6A4	L1CAM		PCDH19	RIMS3	TBL1XR1		PCDH19	KIRREL3	ACVR1		NLGN4X	GPC3	ALDOA		ALG1	ADAMTS17	NRXN1		GIGYF2 (2)	NRXN2	POGZ	KDM3A
	TSC2	GRIN2B	SLC6A8	LAMC3		PHF6	RPL10	TCF4		PHF6	KLHL3	ACVRL1		NRXN1	HDAC8	ALDOB		ALG11	ADAMTS2	NSD1		GRIA1 (2)	NRXN3	PTEN	KDM4B
	UBE3A	GRPR	SLC9A9	MBD5		PNKP	SH3KBP1	TSC1		PNKP	L1CAM	ACY1		NSD1	HOXA1	ALG1		ALG2	ADAR	OPHN1		GRIP1 (2)	NSD1	SCN2A	KDM5B
	UPF3B	HNRNPH2	SMC3	MECP2		PQBP1	SHANK2	TSC2		PQBP1	LAMC3	ADAM17		NTNG1	HPRT1	ALG11		ALG3	ADAT3	PAFAH1B1		ILF2 (2)	PACS1	SHANK2	KDM6B
	ZEB2	HOXA1	TSC1	MED12		PTCHD1	SHANK3	UBE3A		PTCHD1	MBD5	ADAM22		OPHN1	HRAS	ALG2		ALG6	ADCY1	PCDH19		INTS6 (2)	POGZ	SHANK3	KIAA0100
		HPRT1	TSC2	MEF2C		PTEN	SLC9A9	VPS13B		PTEN	MECP2	ADAM9		PAFAH1B1	KDM5C	ALG3		ALG9	ADCY3	PDE10A		IRF2BPL (2)	POMGNT1	SLC6A1	KIAA0182
		IMMP2L	UBE3A	MET		PTPN11	SYN1	ZEB2		PTPN11	MED12	ADAMTS1		PCDH19	KMT2D	ALG6		AMPD2	ADCY5	PHF6		KAT2B (2)	PTCHD1	SMARCC2	KIRREL3
		KATNAL2	VPS13B	MID1		RAB39B	SYNGAP1			RAB39B	MEF2C	ADAMTS10		PHF6	KRAS	ALG9		AMT	ADD3	PNKP		KDM5B (2)	PTEN	SPAST	KLC1
		KCTD13	ZEB2	NEGR1		RAI1	TSPAN7			RAI1	MET	ADAMTS17		PNKP	LICAM	ALX1		ANK3	ADGRG1	PQBP1		KDM6A (2)	RAI1	SRSF11	KRT34
		KDM5C		NHS		RELN	WNK3			RELN	MID1	ADAMTS2		PQBP1	LZTFL1	AMPD2		ANO10	ADGRV1	PTCHD1		KMT2C (2)	RIMS1	SYNGAP1	LEO1
		KIRREL3		NIPBL		SCN1A				SCN1A	NEGR1	ADAR		PTCHD1	MAP2K1	AMT		AP1S2	ADK	PTEN		LEO1 (2)	SCN1A	TAF6	LRRC14
		KLHL3		NLGN3		SLC2A1				SLC2A1	NHS	ADAT3		PTEN	MAP2K2	ANK3		AP3B1	ADNP	PTPN11		MAGEL2 (2)	SCN2A	TBR1	MIB1
		L1CAM		NLGN4X		SLC9A6				SLC9A6	NIPBL	ADCK3		PTPN11	MBD5	ANO10		AP3B2	ADRA2B	RAB39B		MBOAT7 (2)	SETBP1	TCF7L2	MLL3
		LAMC3		NRXN1		SMARCB1				SMARCB1	NLGN3	ADCK4		RAB39B	MECP2	AP1G2		AP3D1	ADSL	RAI1		MECP2 (2)	SETD2	TNRC6B	MTMR12
		LDLRAD4		NSD1		SMC1A				SMC1A	NLGN4X	ADCY1		RAD21	MED12	AP1S2		AP4B1	AFF2	RELN		MED13 (2)	SETD5	UBN2	MYH10
		MAGEL2		NTNG1		TCF4				TCF4	NRXN1	ADCY5		RAI1	MEF2C	AP3B1		AP4E1	AFF3	RPL10		MED13L (2)	SHANK2	UPF3B	MYO9B
		MBD1		OPHN1		UBE2A				UBE2A	NSD1	ADD3		RELN	MET	AP3B2		AP4M1	AFF4	SATB2		MET (2)	SHANK3	WAC	MYOC
		MBD3		PAFAH1B1		UBE3A				UBE3A	NTNG1	ADGRG1		SCN1A	MID1	AP3D1		AP4S1	AFG3L2	SCN1A		MSNP1AS (2)	SLC6A1	WDFY3	MYT1L
		MBD4		PCDH19		VPS13B				VPS13B	OCRL	ADK		SCN2A	MKKS	AP4B1		APC2	AGA	SCN2A		NCKAP1 (2)	SLC9A6		NAA15
		MBD5		PCDH9		ZEB2				ZEB2	OPHN1	ADNP		SETBP1	MKS1	AP4E1		APOPT1	AGAP2	SHANK2		NLGN3 (2)	SON		NCKAP1
		MECP2		PDE10A							PAFAH1B1	ADRA2B		SETD2	NF1	AP4M1		APTX	AGK	SHANK3		NRXN1 (2)	STXBP1		NR3C2
		MED12		PHF6PI							PCDH19	ADSL		SHANK3	NFIX	AP4S1		ARCN1	AGMO	SLC6A4		PHF3 (2)	SUV420H1		NRXN1
		MEF2C		P5K1B							PCDH9	AFF2		SLC2A1	NHS	APC2		ARFGEF2	AGO1	SLC9A6		PTCHD1 (2)	SYNGAP1		PCOLCE
		MET		PNKP							PDE10A	AFF3		SLC9A6	NIPBL	APOPT1		ARG1	AGPAT2	SLC9A9		RANBP17 (2)	TBCK		PHF15
		MID1		PON3							PHF6	AFF4		SMC1A	NLGN3	APTX		ARHGEF6	AGRN	SMC1A		RIMS1 (2)	TRIO		PLA1A
		NEGR1		PQBP1							PIP5K1B	AFG3L2		SMC3	NLGN4X	ARCN1		ARHGEF9	AHCY	SNRPN		SCN9A (2)	TRIP12		POGZ
		NHS		PTCHD1							PNKP	AGA		STXBP1	NRAS	ARFGEF2		ARID1A	AHDC1	SOX5		SHANK2 (2)	TSC1		PPM1D
		NIPBL		PTEN							PON3	AGBL5		SYNE1	NRXN1	ARG1		ARID1B	AHI1	SPAST		SLC6A1 (2)	TSC2		PRPF39
		NLGN1		PTPN11							PQBP1	AGGF1		TBL1XR1	NSD1	ARHGEF6		ARL13B	AIFM1	TCF4		SMARCC2 (2)	TSHZ3		PTEN
		NLGN3		RAB39B							PTCHD1	AGK		TBR1	OPHN1	ARHGEF9		ARL6	AIMP1	TSC1		SPAST (2)	UBE3A		PTPRM
		NLGN4X		RAI1							PTEN	AGL		TCF4	PAFAH1B1	ARID1A		ARSA	AKAP9	TSC2		SRCAP (2)	UPF3B		QRICH1
		NR1I3		RBFOX1							PTPN11	AGMO		TMEM231	PCDH19	ARID1B		ARSB	AKT1	UBE3A		SRSF11 (2)	VPS13B		RAB2A
		NRXN1		RELN							RAB39B	AGO1		TMLHE	PHF6	ARL13B		ARSE	AKT3	VPS13B		TAOK2 (2)	WAC		RANBP17
		NRXN2		RPL10							RAI1	AGPAT2		TSC1	PNKP	ARL6		ARX	ALAD	ZEB2		TBL1XR1 (2)	ZBTB20		RELN
		NSD1		SATB2							RBFOX1	AGRN		TSC2	PQBP1	ARSA		ASAH1	ALDH18A1			TCF20 (2)			S100G
		NTNG1		SCN1A							RELN	AGTR2		TUBA1A	PTCH1	ARSB		ASL	ALDH1A3			TNRC6B (2)			SCARA3
		OPHN1		SCN2A							RPL10	AGXT2		UBE3A	PTCHD1	ARSE		ASNS	ALDH3A2			TRIO (2)			SCN2A
		PAFAH1B1		SHANK2							RPS6KA3	AHCY		UBE3C	PTEN	ARX		ASPA	ALDH4A1			UBN2 (2)			SETBP1
		PCDH19		SHANK3							SATB2	AHDC1		VPS13B	PTPN11	ASAH1		ASPM	ALDH5A1			UPF3B (2)			SETD5
		PCDH9		SLC6A4							SCN1A	AHI1		ZEB2	RAB39B	ASL		ASS1	ALDH6A1			USP15 (2)			SHANK3
		PDE10A		SLC9A6							SCN2A	AHNAK			RAD21	ASNS		ASXL2	ALDH7A1			USP7 (2)			SIX2
		PHF6		SLC9A9							SHANK2	AHNAK2			RAF1	ASPA		ATIC	ALDOA			WAC (2)			SLC6A1
		PIP5K1B		SMC1A							SHANK3	AHRR			RAI1	ASPM		ATL1	ALDOB			WDFY3 (2)			SLCO1B1
		PNKP		SMG6							SLC16A2	AIFM1			RELN	ASS1		ATP1A2	ALG1			ACHE (3)			SLCO1B3
		PON3		SNRPN							SLC6A4	AIMP1			RPGRIP1L	ASXL2		ATP1A3	ALG11			ADA (3)			SMURF1
		PQBP1		SOX5							SLC9A6	AKAP13			RPS6KA3	ATIC		ATP2A2	ALG13			ADCY3 (3)			SPARCL1
		PTCHD1		SPAST							SLC9A9	AKAP9			SCN1A	ATL1		ATP5A1	ALG2			AGAP2 (3)			SRPK2
		PTEN		ST7							SMC1A	AKT1			SDCCAG8	ATP11B		ATP6AP2	ALG3			AHDC1 (3)			STXBP5
		PTPN11		STK3							SMG6	AKT2			SHANK2	ATP1A2		ATP6V0A2	ALG6			AKAP9 (3)			SUV420H1
		RAB39B		TCF4							SNRPN	AKT3			SHANK3	ATP1A3		ATP7A	ALMS1			AMPD1 (3)			SYNGAP1
		RAI1		TSC1							SOX5	ALAD			SHOC2	ATP2A2		ATP8A2	ALOX12B			AMT (3)			TAF4
		RBFOX1		TSC2							SPAST	ALAS2			SHROOM4	ATP5A1		ATPAF2	ALOXE3			ANK3 (3)			TBR1
		RELN		UBE3A							ST7	ALDH18A1			SLC2A1	ATP6AP2		ATRX	ALS2			ANXA1 (3)			TCF3
		RIMS3		VPS13B							STK3	ALDH1A3			SLC6A4	ATP6V0A2		AUH	ALX1			APBB1 (3)			TCTE3
		RPL10		ZEB2							SYNGAP1	ALDH1B1			SLC6A8	ATP7A		AUTS2	ALX3			APH1A (3)			TGM1
		SATB2		ZNF507							TCF4	ALDH3A2			SLC9A6	ATP8A2		B3GALNT2	ALX4			ASPM (3)			TRIO
		SCN1A		ZNF804A							TSC1	ALDH4A1			SMARCA4	ATPAF2		B3GALT6	AMER1			ASTN2 (3)			TTLL3
		SCN2A		ZNHIT6							TSC2	ALDH5A1			SMARCB1	ATRX		B3GNT1	AMPD1			ATP10A (3)			UBN2
		SHANK2									UBE3A	ALDH6A1			SMARCE1	AUH		B4GALT1	AMPD2			ATP2B2 (3)			UTP6
		SHANK3									VPS13B	ALDH7A1			SMC1A	AUP1		B4GALT7	AMT			AUTS2 (3)			VIL1
		SLC6A4									ZEB2	ALDOA			SMC3	AUTS2		B9D1	ANG			AVPR1A (3)			WDFY3
		SLC9A6									ZNF507	ALDOB			SOS1	B3GALNT2		BBIP1	ANK1			BTAF1 (3)			WHSC1
		SLC9A9									ZNF804A	ALG1			SPRED1	B3GALT6		BBS1	ANK2			CACNA1E (3)			ZNF559
		SMC1A									ZNHIT6	ALG11			TCF4	B3GNT1		BBS10	ANK3			CACNB2 (3)			ZNF774
		SMG6										ALG12			TRAPPC9	B4GALT1		BBS12	ANKH			CAPRIN1 (3)
		SNRPN										ALG13			TRIM32	B4GALT7		BBS2	ANKLE2			CC2D1A (3)
		SOX5										ALG2			TSC1	B9D1		BBS4	ANKRD11			CCT4 (3)
		SPAST										ALG3			TSC2	BBIP1		BBS5	ANO10			CDC42BPB (3)
		ST7										ALG6			TTC8	BBS1		BBS7	ANO3			CELF4 (3)
		STK3										ALG8			TUBA1A	BBS10		BBS9	ANOS1			CEP135 (3)
		SYN1										ALG9			UBE3A	BBS12		BCKDHA	ANTXR1			CEP41 (3)
		SYNGAP1										ALMS1			VPS13B	BBS2		BCKDHB	AP1S1			CGNL1 (3)
		TCF4										ALOXE3			WDPCP	BBS4		BCL11A	AP1S2			CHMP1A (3)
		TSC1										ALPL			ZEB2	BBS5		BCL11B	AP3B1			CHRNA7 (3)
		TSC2										ALX1				BBS7		BCOR	AP3B2			CIB2 (3)
		TSPAN7										ALX3				BBS9		BCS1L	AP3D1			CLASP1 (3)
		UBE2A										ALX4				BCKDHA		BOLA3	AP4B1			CNKSR2 (3)
		UBE3A										AMACR				BCKDHB		BRAF	AP4E1			CNOT3 (3)
		VPS13B										AMER1				BCL11A		BRPF1	AP4M1			CNR1 (3)
		ZEB2										AMMECR1				BCL11B		BRWD3	AP4S1			CNTN5 (3)
		ZNF507										AMPD1				BCOR		BSCL2	APC2			CNTN6 (3)
		ZNF804A										AMPD2				BCS1L		BSND	APOC3			CNTNAP4 (3)
		ZNHIT6										AMT				BOLA3		BTD	APOPT1			CTCF (3)
												ANK2				BRAF		C10ORF2	APP			CTNNB1 (3)
												ANK3				BRPF1		C12ORF57	APTX			CTTNBP2 (3)
												ANKH				BRWD3		C12orf65	AQP2			CUL7 (3)
												ANKLE2				BSCL2		C19orf12	AR			CYFIP1 (3)
												ANKRD11				BSND		C5ORF42	ARFGEF2			DAPP1 (3)
												ANKS1A				BTD		CA5A	ARG1			DENR (3)
												ANKS1B				C10ORF2		CA8	ARHGAP24			DIP2A (3)
												ANKS3				C12ORF57		CACNA1A	ARHGAP31			DISC1 (3)
												ANO10				C12orf65		CACNA1C	ARHGEF6			DLGAP1 (3)
												ANO3				C14orf2		CACNG2	ARHGEF9			DNMT3A (3)
												ANTXR1				C19orf12		CAD	ARID1A			DOCK8 (3)
												ANXA1				C5ORF42		CAMTA1	ARID1B			DPP10 (3)
												AP1S1				C7orf10		CARS2	ARID2			DPYSL2 (3)
												AP1S2				CA5A		CASC5	ARL13B			DYNC1H1 (3)
												AP3B1				CA8		CASK	ARL6			EFR3A (3)
												AP3B2				CACNA1A		CBL	ARMC5			EHMT1 (3)
												AP3D1				CACNA1C		CBS	ARNT2			ELAVL3 (3)
												AP4B1				CACNG2		CC2D1A	ARSA			ELP4 (3)
												AP4E1				CAD		CC2D2A	ARSE			EMSY (3)
												AP4M1				CAMTA1		CCDC22	ARX			EP400 (3)
												AP4S1				CARS2		CCDC28B	ASAH1			ETFB (3)
												APBA2				CASC4		CCDC88A	ASCL1			FAM92B (3)
												APC2				CASC5		CCDC88C	ASH1L			FBN1 (3)
												APOL2				CASK		CDC45	ASL			FOXP2 (3)
												APOL4				CBL		CDC6	ASNS			GGNBP2 (3)
												APOPT1				CBS		CDH15	ASPA			GIGYF1 (3)
												APTX				CC2D1A		CDK5RAP2	ASPH			GPC4 (3)
												AQP2				CC2D2A		CDKL5	ASPM			GPHN (3)
												ARCN1				CCDC22		CDKN1C	ASS1			GRID1 (3)
												ARFGEF2				CCDC28B		CDON	ASXL1			GRIK2 (3)
												ARG1				CCDC85C		CDT1	ASXL3			GRIK5 (3)
												ARHGAP24				CCDC88A		CECR1	ATCAY			GRIN1 (3)
												ARHGAP31				CCDC88C		CENPJ	ATIC			HECTD4 (3)
												ARHGAP4				CDC45		CEP135	ATL1			HECW2 (3)
												ARHGDIA				CDC6		CEP152	ATM			HIVEP3 (3)
												ARHGEF15				CDH15		CEP290	ATP13A2			HMGN1 (3)
												ARHGEF4				CDK5RAP2		CEP41	ATP1A2			ITGB3 (3)
												ARHGEF6				CDKL5		CERS1	ATP1A3			JARID2 (3)
												ARHGEF9				CDKN1C		CHD2	ATP2A2			KAT6A (3)
												ARID1A				CDON		CHD4	ATP2B4			KCNJ10 (3)
												ARID1B				CDT1		CHD7	ATP5A1			KCNQ2 (3)
												ARID2				CECR1		CHD8	ATP5E			KCNQ3 (3)
												ARID4A				CENPJ		CHKB	ATP6AP2			KDM5C (3)
												ARL13B				CEP135		CHMP1A	ATP6V0A2			KDM6B (3)
												ARL14EP				CEP152		CHRNA4	ATP6V1B2			KIAA1586 (3)
												ARL2BP				CEP290		CHST14	ATP7A			KIRREL3 (3)
												ARL6				CEP41		CIT	ATP8A2			KMT2E (3)
												ARL6IP6				CERS1		CLCN4	ATPAF2			LAMB1 (3)
												ARMC5				CHD2		CLCNKA	ATR			LMX1B (3)
												ARNT2				CHD4		CLCNKB	ATRN			LZTR1 (3)
												ARSA				CHD7		CLIC2	ATRX			MACROD2 (3)
												ARSB				CHD8		CLN3	ATXN1			MBD5 (3)
												ARSE				CHKB		CLN5	ATXN10			MFRP (3)
												ARSF				CHMP1A		CLN8	AUH			MTOR (3)
												ARSH				CHRNA4		CLP1	AUTS2			MYO5A (3)
												ARV1				CHST14		CLPP	AVP			MYO9B (3)
												ARVCF				CIT		CNKSR2	AVPR2			NAV2 (3)
												ARX				CLCN4		COASY	B3GALNT2			NEXMIF (3)
												ASAH1				CLCNKA		COG4	B3GALT6			NINL (3)
												ASB1				CLCNKB		COG6	B3GLCT			NLGN1 (3)
												ASCC3				CLIC2		COL11A2	B4GALNT1			NLGN4X (3)
												ASCL1				CLMN		COL2A1	B4GALT1			NR3C2 (3)
												ASH1L				CLN3		COL4A1	B4GALT7			NRXN3 (3)
												ASL				CLN5		COQ2	B4GAT1			NUAK1 (3)
												ASMT				CLN8		COQ4	B9D1			OPHN1 (3)
												ASNS				CLP1		COQ7	BAG3			OR52M1 (3)
												ASPA				CLPP		COQ9	BBIP1			OTUD7A (3)
												ASPH				CNKSR2		COX10	BBS1			OXTR (3)
												ASPM				COASY		COX14	BBS10			P2RX5 (3)
												ASS1				COG4		COX15	BBS12			P4HA2 (3)
												ASTN2				COG6		COX20	BBS2			PAH (3)
												ASXL1				COL11A2		COX4I2	BBS4			PARD3B (3)
												ASXL2				COL2A1		COX6B1	BBS5			PAX5 (3)
												ASXL3				COL4A1		COX7B	BBS7			PER2 (3)
												ATCAY				COQ2		COX8A	BBS9			PHB (3)
												ATG5				COQ4		CPS1	BCAP31			PHF2 (3)
												ATIC				COQ7		CPT2	BCKDHA			PHIP (3)
												ATL1				COQ9		CRADD	BCKDHB			PHRF1 (3)
												ATN1				COX10		CRBN	BCKDK			PLCB1 (3)
												ATP10A				COX14		CREBBP	BCL11A			PLXNA4 (3)
												ATP13A2				COX15		CSPP1	BCOR			PLXNB1 (3)
												ATP13A4				COX20		CSTB	BCORL1			PON1 (3)
												ATP1A2				COX4I2		CTDP1	BCS1L			PREX1 (3)
												ATP1A3				COX6B1		CTH	BDNF			PRICKLE1 (3)
												ATP1B4				COX7B		CTNNB1	BIN1			PRICKLE2 (3)
												ATP2A2				COX8A		CTSA	BLM			PRKCB (3)
												ATP2B3				CPS1		CTSD	BLNK			PRKN (3)
												ATP2B4				CPT2		CUL4B	BMP1			PRODH (3)
												ATP2C2				CRADD		CYP27A1	BMP4			PTK7 (3)
												ATP5A1				CRBN		D2HGDH	BMPER			PYHIN1 (3)
												ATP5E				CREBBP		DARS	BOLA3			RAB2A (3)
												ATP6AP2				CSPP1		DBT	BRAF			RAB43 (3)
												ATP6V0A2				CSTB		DCAF17	BRAT1			RAI1 (3)
												ATP6V0C				CTDP1		DCPS	BRF1			RBFOX1 (3)
												ATP6V1B2				CTH		DCX	BRIP1			RBM27 (3)
												ATP7A				CTNNB1		DDC	BRPF1			ROBO2 (3)
												ATP7B				CTSA		DDHD2	BRWD3			SAE1 (3)
												ATP8A2				CTSD		DDOST	BSCL2			SBF1 (3)
												ATPAF2				CUL4B		DEAF1	BSND			SCN1A (3)
												ATR				CYP27A1		DEPDC5	BTD			SCN8A (3)
												ATRIP				D2HGDH		DGUOK	BTK			SEMA5A (3)
												ATRX				DARS		DHCR24	BUB1B			SETBP1 (3)
												ATXN10				DBT		DHCR7	C10orf11			SETD2 (3)
												AUH				DCAF11		DHFR	C12orf57			SHANK1 (3)
												AUTS2				DCAF17		DHTKD1	C12orf65			SHOX (3)
												AVP				DCPS		DKC1	C19orf12			SLC12A5 (3)
												AVPR2				DCX		DLAT	C2CD3			SLC35B1 (3)
												B3GALNT2				DDC		DLD	C3			SLC38A10 (3)
												B3GALT6				DDHD2		DLG3	C5orf42			SLC6A3 (3)
												B3GALTL				DDOST		DNA2	C8orf37			SLC7A3 (3)
												B3GAT3				DEAF1		DNAJC12	C9orf72			SLC7A5 (3)
												B4GALNT1				DEFB124		DNAJC19	CA2			SMAD4 (3)
												B4GALT1				DEPDC5		DNAJC6	CA8			SMARCA4 (3)
												B4GALT7				DGUOK		DNM1	CABP2			SPARCL1 (3)
												B4GAT1				DHCR24		DNM1L	CACNA1A			STXBP1 (3)
												B9D1				DHCR7		DNMT3A	CACNA1C			STXBP5 (3)
												BAZ1B				DHFR		DOLK	CACNA1D			TAF6 (3)
												BBIP1				DHTKD1		DPAGT1	CACNA1G			TANC2 (3)
												BBOX1				DKC1		DPM1	CACNA1H			TBC1D31 (3)
												BBS1				DLAT		DPM2	CACNA1I			TCF4 (3)
												BBS10				DLD		DPYS	CACNA2D1			TCF7L2 (3)
												BBS12				DLG3		DYM	CACNA2D3			TERF2 (3)
												BBS2				DNA2		DYNC1H1	CACNB4			TET2 (3)
												BBS4				DNAJC12		DYRK1A	CACNG2			TMLHE (3)
												BBS5				DNAJC19		EARS2	CAD			TRAPPC9 (3)
												BBS7				DNAJC6		EBP	CAMTA1			TRPC6 (3)
												BBS9				DNM1		ECHS1	CANT1			TRPM1 (3)
												BCAP31				DNM1L		EDC3	CAPN10			TSC2 (3)
												BCKDHA				DNMT3A		EEF1A2	CAPS			UBE3A (3)
												BCKDHB				DOLK		EFEMP2	CASK			UBE3C (3)
												BCKDK				DPAGT1		EHMT1	CASP2			UBR5 (3)
												BCL10				DPM1		EIF2B1	CAV1			UNC79 (3)
												BCL11A				DPM2		EIF2B2	CBL			USP45 (3)
												BCOR				DPYS		EIF2B3	CBS			VIL1 (3)
												BCORL1				DYM		EIF2B4	CC2D1A			WWOX (3)
												BCR				DYNC1H1		EIF2B5	CC2D2A			ZBTB20 (3)
												BCS1L				DYRK1A		ELOVL4	CCBE1			ZC3H4 (3)
												BDNF				EARS2		EPB41L1	CCDC22			ZMYND11 (3)
												BEND2				EBP		EPM2A	CCDC88C			ZNF804A (3)
												BICD2				ECHS1		ERCC1	CCND2			ABAT (4)
												BIN1				EDC3		ERCC2	CCT5			ABCA10 (4)
												BIRC6				EEF1A2		ERCC4	CD19			ABCA13 (4)
												BLM				EFEMP2		ERCC5	CD81			ABCA7 (4)
												BLNK				EHMT1		ERCC6	CD96			ACE (4)
												BMP1				EIF2B1		ERCC8	CDC42			ADCY5 (4)
												BMP2				EIF2B2		ERLIN2	CDC42BPB			ADK (4)
												BMP3				EIF2B3		ERMARD	CDC6			ADORA2A (4)
												BMP4				EIF2B4		ETFA	CDCA7			ADORA3 (4)
												BMPER				EIF2B5		ETFB	CDH15			ADRB2 (4)
												BOD1				ELOVL4		ETFDH	CDK13			AFF2 (4)
												BOLA3				EPB41L1		ETHE1	CDK5			AGAP1 (4)
												BRAF				EPM2A		EXOSC3	CDK5R1			AGBL4 (4)
												BRAT1				ERCC1		EXT2	CDK5RAP2			AGMO (4)
												BRCC3				ERCC2		EZH2	CDK6			AGO1 (4)
												BRD4				ERCC4		FAM126A	CDKL5			AGTR2 (4)
												BRF1				ERCC5		FAM20C	CDKN1B			APBA2 (4)
												BRPF1				ERCC6		FANCA	CDKN1C			AR (4)
												BRSK2				ERCC8		FARS2	CDON			ARHGAP32 (4)
												BRWD1				ERLIN2		FASTKD2	CDT1			ARHGAP5 (4)
												BRWD3				ERMARD		FBLN5	CELF4			ARHGEF10 (4)
												BSCL2				ETFA		FBN1	CENPE			ARHGEF9 (4)
												BSN				ETFB		FBXL4	CENPJ			ARNT2 (4)
												BSND				ETFDH		FGD1	CEP104			ASMT (4)
												BTD				ETHE1		FGF14	CEP120			ATP1A3 (4)
												BTK				EXOSC3		FH	CEP135			ATP6V0A2 (4)
												BTRC				EXT2		FIG4	CEP152			ATRX (4)
												BUB1				EZH2		FKRP	CEP164			AVPR1B (4)
												BUB1B				FAM126A		FKTN	CEP19			AZGP1 (4)
												BUB3				FAM20C		FLNA	CEP290			BBS4 (4)
												C10orf11				FANCA		FLVCR2	CEP41			BICDL1 (4)
												C10orf2				FARS2		FMR1	CEP57			BIRC6 (4)
												C12orf4				FASTKD2		FOLR1	CEP63			BRCA2 (4)
												C12orf57				FBLN5		FOXG1	CEP83			BRD4 (4)
												C12orf65				FBN1		FOXP1	CERS1			BST1 (4)
												C19orf12				FBXL4		FOXP2	CERS3			C15orf62 (4)
												C2CD3				FGD1		FOXRED1	CHAMP1			C3orf58 (4)
												C2orf71				FGF14		FRMPD4	CHAT			C4B (4)
												C5orf42				FH		FTCD	CHCHD10			CA6 (4)
												C8orf37				FIG4		FTSJ1	CHD1			CACNA1F (4)
												CA2				FKRP		FUCA1	CHD1L			CACNA1G (4)
												CA4				FKTN		GABRA1	CHD2			CACNA1I (4)
												CA8				FLNA		GABRB3	CHD4			CADM1 (4)
												CABIN1				FLVCR2		GAD1	CHD7			CADM2 (4)
												CABP2				FMN1		GALC	CHD8			CADPS2 (4)
												CACHD1				FMR1		GAMT	CHKB			CAMK2A (4)
												CACNA1A				FOLR1		GATA6	CHL1			CAMK4 (4)
												CACNA1C				FOXG1		GATM	CHMP1A			CAPN12 (4)
												CACNA1D				FOXP1		GBA	CHMP2B			CARD11 (4)
												CACNA1E				FOXP2		GBA2	CHRNA2			CASC4 (4)
												CACNA1G				FOXRED1		GCDH	CHRNA4			CASK (4)
												CACNA1H				FRMPD4		GCH1	CHRNB2			CCDC88C (4)
												CACNA2D1				FTCD		GCK	CHRND			CCDC91 (4)
												CACNA2D2				FTSJ1		GCSH	CHRNG			CD276 (4)
												CACNA2D3				FUCA1		GDI1	CHST14			CD38 (4)
												CACNA2D4				GABRA1		GFAP	CHSY1			CD99L2 (4)
												CACNB4				GABRB3		GFM1	CIC			CDH10 (4)
												CACNG2				GAD1		GJA1	CKAP2L			CDH11 (4)
												CAD				GALC		GJC2	CLASP1			CDH22 (4)
												CADM1				GAMT		GK	CLCF1			CDH8 (4)
												CADPS2				GATA6		GLB1	CLCN1			CDH9 (4)
												CALM1				GATM		GLDC	CLCN4			CECR2 (4)
												CALM2				GBA		GLI2	CLIC2			CELF6 (4)
												CALM3				GBA2		GLI3	CLIC5			CHD1 (4)
												CAMK2A				GCDH		GLUD1	CLIP1			CHRM3 (4)
												CAMK2B				GCH1		GMPPA	CLN3			CHRNB3 (4)
												CAMK2G				GCK		GMPPB	CLN5			CLN8 (4)
												CAMK4				GCSH		GNAO1	CLN6			CLTCL1 (4)
												CAMKMT				GDI1		GNAQ	CLN8			CMIP (4)
												CAMTA1				GFAP		GNB5	CLP1			CNGB3 (4)
												CANT1				GFM1		GNE	CLPB			CNTNAP5 (4)
												CAPN10				GJA1		GNPAT	CLPP			COL28A1 (4)
												CARD9				GJC2		GNPTAB	CNKSR2			CPT2 (4)
												CARS2				GK		GNPTG	CNNM2			CSMD1 (4)
												CASK				GLB1		GNS	CNOT3			CSNK1E (4)
												CASP2				GLDC		GPC3	CNTN2			CTNNA3 (4)
												CASQ2				GLI2		GPI	CNTN3			CUX2 (4)
												CAV1				GLI3		GPR56	CNTN4			CX3CR1 (4)
												CBL				GLUD1		GPSM2	CNTN6			CYLC2 (4)
												CBS				GMPPA		GPT2	CNTNAP1			CYP11B1 (4)
												CC2D1A				GMPPB		GRIA3	CNTNAP2			DAGLA (4)
												CC2D2A				GNAO1		GRID2	COA3			DDC (4)
												CCAR2				GNAQ		GRIK2	COA5			DDX53 (4)
												CCBE1				GNB5		GRIN1	COA6			DIXDC1 (4)
												CCDC115				GNE		GRIN2A	COASY			DLG1 (4)
												CCDC174				GNPAT		GRIN2B	COG1			DLGAP2 (4)
												CCDC22				GNPTAB		GRM1	COG4			DLX2 (4)
												CCDC50				GNPTG		GSS	COG5			DLX6 (4)
												CCDC88A				GNS		GTPBP3	COG6			DMXL2 (4)
												CCDC88C				GPC3		GUF1	COG7			DNAH10 (4)
												CCM2				GPI		GUSB	COG8			DNAH17 (4)
												CCND2				GPR56		HADH	COL11A1			DNAH3 (4)
												CCR1				GPSM2		HADHA	COL11A2			DNER (4)
												CCT5				GPT2		HADHB	COL1A1			DOCK1 (4)
												CD19				GRIA3		HCCS	COL1A2			DOCK4 (4)
												CD96				GRID2		HCFC1	COL25A1			DPP4 (4)
												CDC42				GRIK2		HCN1	COL27A1			DPP6 (4)
												CDC42BPB				GRIN1		HDAC8	COL4A1			DPYD (4)
												CDC6				GRIN2A		HECW2	COL4A2			DPYSL3 (4)
												CDCA7				GRIN2B		HELLS	COL4A3BP			DRD1 (4)
												CDH11				GRM1		HEPACAM	COL6A2			DRD2 (4)
												CDH15				GSS		HERC2	COL7A1			DRD3 (4)
												CDH3				GTPBP3		HEXB	COLEC11			DST (4)
												CDH8				GUF1		HGSNAT	COMT			DUSP15 (4)
												CDHR1				GUSB		HLCS	COQ2			DVL3 (4)
												CDK13				HADH		HMGB3	COQ5			DYDC1 (4)
												CDK5				HADHA		HNRNPH2	COQ8A			DYDC2 (4)
												CDK5R1				HADHB		HOXA1	COQ9			EIF3G (4)
												CDK5RAP2				HCCS		HPD	CORO1A			EIF4E (4)
												CDK6				HCFC1		HPRT1	COX10			ELAVL2 (4)
												CDKL5				HCN1		HRAS	COX14			EN2 (4)
												CDKN1B				HDAC8		HSD17B10	COX15			EP300 (4)
												CDKN1C				HECW2		HSD17B4	COX20			EPC2 (4)
												CDON				HELLS		HSPD1	COX4I2			EPHB2 (4)
												CEACAM16				HEPACAM		HSPG2	COX6B1			EPPK1 (4)
												CECR1				HEPACAM2		HUWE1	COX7B			ERG (4)
												CELF4				HERC2		IARS	CP			ERMN (4)
												CELSR2				HEXB		IBA57	CPE			ESR2 (4)
												CELSR3				HGSNAT		IDS	CPLX1			ESRRB (4)
												CENPE				HLCS		IDUA	CPS1			EXOC6B (4)
												CENPJ				HMGB3		IER3IP1	CPT1A			EXT1 (4)
												CEP104				HNRNPH2		IFIH1	CR2			FABP5 (4)
												CEP120				HOXA1		IFT172	CRADD			FAM47A (4)
												CEP135				HPD		IFT74	CRBN			FAN1 (4)
												CEP152				HPRT1		IGBP1	CREB3L1			FAT1 (4)
												CEP164				HRAS		IGF1R	CREBBP			FBXO33 (4)
												CEP19				HSD17B10		IL1RAPL1	CRH			FBXO40 (4)
												CEP290				HSD17B4		IMPA1	CRIPT			FCRL6 (4)
												CEP41				HSPD1		INPP5E	CRLF1			FEZF2 (4)
												CEP57				HSPG2		INS	CRTAP			FGA (4)
												CEP63				HUWE1		IQSEC2	CSDE1			FHIT (4)
												CEP83				IARS		ISPD	CSF1R			FRK (4)
												CEP89				IBA57		ITGA7	CSMD1			GABBR2 (4)
												CERKL				IDS		ITM2B	CSNK2A1			GABRA4 (4)
												CERS1				IDUA		ITPA	CSPP1			GALNT13 (4)
												CERS3				IER3IP1		ITPR1	CTC1			GALNT14 (4)
												CFHR2				IFIH1		JAG1	CTCF			GAS2 (4)
												CFL2				IFT172		KANSL1	CTDP1			GDA (4)
												CHAF1B				IFT74		KARS	CTNNA3			GLIS1 (4)
												CHAMP1				IGBP1		KATNAL2	CTNNB1			GLO1 (4)
												CHAT				IGF1R		KCNB1	CTNND2			GNAS (4)
												CHD1				IL1RAPL1		KCNC3	CTSA			GNB1L (4)
												CHD1L				IMPA1		KCNJ1	CTSD			GPC6 (4)
												CHD2				INPP5E		KCNJ11	CUL3			GPR37 (4)
												CHD3				INS		KCNJ2	CUL4B			GPR85 (4)
												CHD4				IQSEC2		KCNQ2	CUL7			GPX1 (4)
												CHD6				IRF9		KCNT1	CWF19L1			GRID2 (4)
												CHD7				ISPD		KCTD7	CYB5R3			GRIN2A (4)
												CHD8				ITGA7		KDM5C	CYC1			GRM5 (4)
												CHI3L1				ITM2B		KDM6A	CYP24A1			GRM7 (4)
												CHKB				ITPA		KIAA0196	CYP27A1			GSTM1 (4)
												CHL1				ITPK1		KIAA0319	D2HGDH			GTF2I (4)
												CHMP1A				ITPR1		KIAA2022	DAG1			GUCY1A2 (4)
												CHRNA1				JAG1		KIDINS220	DARS			HDLBP (4)
												CHRNA2				KANK1		KIF1A	DBT			HLA-A (4)
												CHRNA4				KANSL1		KIF2A	DCAF17			HLA-B (4)
												CHRNA7				KARS		KIF4A	DCC			HLA-G (4)
												CHRNB2				KATNAL2		KIF7	DCDC2			HNRNPH2 (4)
												CHRND				KCNB1		KIRREL3	DCHS1			HNRNPU (4)
												CHRNE				KCNC3		KMT2D	DCPS			HOMER1 (4)
												CHRNG				KCNJ1		KPTN	DCTN1			HRAS (4)
												CHST14				KCNJ11		KRAS	DCX			HS3ST5 (4)
												CHST3				KCNJ2		KRT18	DDC			HSD11B1 (4)
												CHSY1				KCNQ2		L1CAM	DDHD2			HTR1B (4)
												CIAO1				KCNT1		L2HGDH	DDOST			HTR3A (4)
												CIB2				KCTD7		LAMA2	DDR2			HTR3C (4)
												CIC				KDM5C		LAMB1	DDX11			HYDIN (4)
												CISD2				KDM6A		LAMC3	DDX3X			ICA1 (4)
												CIT				KIAA0196		LAMP2	DDX59			IL1R2 (4)
												CKAP2L				KIAA0319		LARGE	DEAF1			IL1RAPL1 (4)
												CLASP2				KIAA2022		LARP7	DEPDC5			IL1RAPL2 (4)
												CLCF1				KIDINS220		LIAS	DFNA5			IMMP2L (4)
												CLCN1				KIF1A		LINS	DHCR24			INPP1 (4)
												CLCN2				KIF2A		LIPT1	DHCR7			IQGAP3 (4)
												CLCN4				KIF4A		LMBRD1	DHFR			IQSEC2 (4)
												CLCN7				KIF7		LMNA	DHTKD1			ITPR1 (4)
												CLCNKA				KIRREL3		LRPPRC	DIAPH1			JMJD1C (4)
												CLCNKB				KLHL6		LYRM7	DIAPH3			KANK1 (4)
												CLDN14				KMT2D		LYST	DICER1			KATNAL1 (4)
												CLDN16				KPTN		MAN1B1	DIP2B			KCND2 (4)
												CLEC7A				KRAS		MAN2B1	DIP2C			KCND3 (4)
												CLIC2				KRT18		MANBA	DIS3L2			KCNK7 (4)
												CLIC5				L1CAM		MAOA	DISC1			KCNMA1 (4)
												CLIP1				L2HGDH		MAP2K1	DISP1			KCTD13 (4)
												CLIP2				LAMA2		MAP2K2	DKC1			KDM4B (4)
												CLK2				LAMB1		MARS2	DLAT			KHDRBS2 (4)
												CLMP				LAMC3		MAT1A	DLD			KIF13B (4)
												CLN3				LAMP2		MBD5	DLG1			KIF5C (4)
												CLN5				LARGE		MBOAT7	DLG3			KLF16 (4)
												CLN6				LARP7		MBTPS2	DLG4			KRR1 (4)
												CLN8				LIAS		MCCC1	DLGAP2			KRT26 (4)
												CLP1				LINS		MCOLN1	DLL1			LAMA1 (4)
												CLPB				LIPT1		MCPH1	DLL4			LEP (4)
												CLPP				LMBRD1		MECP2	DLX3			LILRB2 (4)
												CLPTM1L				LMNA		MED12	DLX5			LIN7B (4)
												CLRN1				LRPPRC		MED13L	DLX6			LRBA (4)
												CLTC				LYRM7		MED23	DMBT1			LRFN2 (4)
												CLTCL1				LYST		MED25	DMBX1			LRFN5 (4)
												CMIP				MAN1B1		MEF2C	DMD			LRP2 (4)
												CNGA1				MAN2B1		METTL23	DMPK			LRRC1 (4)
												CNGA3				MANBA		MFSD2A	DMXL2			LZTS2 (4)
												CNKSR1				MAOA		MFSD8	DNA2			MAOA (4)
												CNKSR2				MAP2K1		MGAT2	DNAH1			MAPK3 (4)
												CNNM2				MAP2K2		MICU1	DNAH10			MARK1 (4)
												CNOT3				MARS2		MID1	DNAH11			MBD1 (4)
												CNTN2				MAT1A		MID2	DNAH5			MBD3 (4)
												CNTN3				MBD5		MKKS	DNAH7			MBD4 (4)
												CNTN4				MBOAT7		MKS1	DNAJC19			MBD6 (4)
												CNTN6				MBTPS2		MLC1	DNAJC6			MCM4 (4)
												CNTNAP1				MCCC1		MLYCD	DNM1			MCM6 (4)
												CNTNAP2				MCOLN1		MMAA	DNM1L			MCPH1 (4)
												CNTNAP3				MCPH1		MMAB	DNM2			MDGA2 (4)
												CNTNAP5				MECP2		MMACHC	DNMT1			MEF2C (4)
												COA3				MED12		MMADHC	DNMT3A			MEGF10 (4)
												COA5				MED13L		MOCS1	DNMT3B			MEGF11 (4)
												COA6				MED23		MOCS2	DOCK6			MIB1 (4)
												COASY				MED25		MOGS	DOCK7			MKL2 (4)
												COCH				MEF2C		MPC1	DOCK8			MNT (4)
												COG1				METTL23		MPDZ	DOLK			MPP6 (4)
												COG2				MFSD2A		MPLKIP	DPAGT1			MSANTD2 (4)
												COG4				MFSD8		MPV17	DPH1			MSR1 (4)
												COG5				MGAT2		MRPL3	DPM1			MTF1 (4)
												COG6				MICU1		MRPS22	DPM2			MTHFR (4)
												COG7				MID1		MTFMT	DPP4			MUC12 (4)
												COG8				MID2		MTHFR	DPP6			MUC4 (4)
												COL13A1				MKKS		MTM1	DPYD			MYH4 (4)
												COL18A1				MKS1		MTR	DPYS			MYO16 (4)
												COL1A1				MLC1		MUSK	DRP2			MYO1E (4)
												COL25A1				MLYCD		MVK	DSCAM			MYO5C (4)
												COL27A1				MMAA		MYH3	DSE			NAALADL2 (4)
												COL4A1				MMAB		MYH8	DSG4			NACC1 (4)
												COL4A2				MMACHC		NAA10	DTNBP1			NBEA (4)
												COL4A3BP				MMADHC		NAGA	DUOX2			NCKAP5 (4)
												COL5A2				MOCS1		NAGLU	DUOXA2			NCOR1 (4)
												COLEC10				MOCS2		NAGS	DUSP6			NDUFA5 (4)
												COLEC11				MOGS		NANS	DVL1			NEO1 (4)
												COMT				MOK		NARS2	DYM			NFIA (4)
												COQ2				MPC1		NAXE	DYNC1H1			NIPA1 (4)
												COQ4				MPDZ		NCOR2	DYNC2H1			NIPA2 (4)
												COQ5				MPLKIP		NDP	DYRK1A			NLGN2 (4)
												COQ6				MPV17		NDST1	EARS2			NLGN4Y (4)
												COQ7				MRPL3		NDUFA1	EBF3			NOTCH2NL (4)
												COQ9				MRPS22		NDUFA10	EBP			NPAS2 (4)
												CORIN				MTFMT		NDUFA11	ECHS1			NR1D1 (4)
												CORO1A				MTHFR		NDUFA12	ECM1			NR2F1 (4)
												COX10				MTM1		NDUFA2	EDA			NR4A2 (4)
												COX14				MTR		NDUFA9	EDC3			NRCAM (4)
												COX15				MUSK		NDUFAF1	EDN1			NRP2 (4)
												COX20				MVK		NDUFAF2	EDN3			NRXN2 (4)
												COX4I2				MYH3		NDUFAF3	EDNRB			NSMCE3 (4)
												COX6B1				MYH8		NDUFAF4	EED			NTNG1 (4)
												COX7B				NAA10		NDUFAF6	EEF1A2			NTRK1 (4)
												COX8A				NAGA		NDUFAlsF5	EFCAB5			NTRK3 (4)
												CP				NAGLU		NDUFB3	EFNB1			NUP133 (4)
												CPA6				NAGS		NDUFB9	EFR3A			NXPH1 (4)
												CPE				NANS		NDUFS1	EFTUD2			ODF3L2 (4)
												CPLX1				NARS2		NDUFS2	EGF			OFD1 (4)
												CPOX				NAXE		NDUFS3	EGR2			OR1C1 (4)
												CPQ				NCOR2		NDUFS4	EHHADH			OR2M4 (4)
												CPS1				NDP		NDUFS6	EHMT1			OR2T10 (4)
												CPT1A				NDST1		NDUFS7	EIF2AK3			OTX1 (4)
												CPT1B				NDUFA1		NDUFS8	EIF2S3			OXT (4)
												CPT2				NDUFA10		NDUFV1	EIF4A3			PATJ (4)
												CPZ				NDUFA11		NDUFV2	ELAC2			PCDH10 (4)
												CR2				NDUFA12		NECAP1	ELMOD3			PCDH11X (4)
												CRADD				NDUFA2		NEU1	ELN			PCDH15 (4)
												CRB2				NDUFA9		NF1	ELOVL4			PCDH9 (4)
												CRBN				NDUFAF1		NFIA	ELP1			PCDHA1 (4)
												CREB3L1				NDUFAF2		NFIX	ELP2			PCDHA10 (4)
												CREBBP				NDUFAF3		NFU1	ELP4			PCDHA11 (4)
												CRH				NDUFAF4		NGF	EMC1			PCDHA12 (4)
												CRHR1				NDUFAF6		NGLY1	EML1			PCDHA13 (4)
												CRIPT				NDUFAlsF5		NHLRC1	EMX2			PCDHA2 (4)
												CRKL				NDUFB3		NHS	ENPP1			PCDHA3 (4)
												CRLF1				NDUFB9		NIPBL	ENTPD1			PCDHA4 (4)
												CRTAP				NDUFS1		NKAIN2	EOGT			PCDHA5 (4)
												CRX				NDUFS2		NKX2-5	EP300			PCDHA6 (4)
												CSDE1				NDUFS3		NLGN3	EPAS1			PCDHA7 (4)
												CSF1R				NDUFS4		NLGN4X	EPB41L1			PCDHA8 (4)
												CSMD1				NDUFS6		NPAS2	EPG5			PCDHA9 (4)
												CSNK2A1				NDUFS7		NPAS3	EPHA2			PCDHAC1 (4)
												CSNK2B				NDUFS8		NPAS4	EPM2A			PCDHAC2 (4)
												CSPP1				NDUFV1		NPC1	EPS8			PDCD1 (4)
												CSTB				NDUFV2		NPC2	ERBB4			PER1 (4)
												CTBP1				NECAP1		NPHP1	ERBIN			PIK3CG (4)
												CTC1				NEU1		NPR2	ERCC1			PITX1 (4)
												CTCF				NF1		NRAS	ERCC2			PLAUR (4)
												CTDP1				NFIA		NRXN1	ERCC3			PLN (4)
												CTLA4				NFIX		NSD1	ERCC4			PLXNA3 (4)
												CTNNA3				NFU1		NSD2	ERCC5			PNPLA7 (4)
												CTNNB1				NGF		NSDHL	ERCC6			POLA2 (4)
												CTNND2				NGLY1		NSMCE2	ERCC8			POMT1 (4)
												CTSA				NHLRC1		NSUN2	ERF			POT1 (4)
												CTSD				NHS		NT5C2	ERI1			PPM1D (4)
												CTSF				NIPBL		NTRK1	ERLIN2			PPP1R1B (4)
												CTSH				NKAIN2		NUBPL	ERMARD			PPP2R1B (4)
												CUL3				NKX2-5		OCLN	ESCO2			PPP2R5D (4)
												CUL4B				NLGN3		OCRL	ESPN			PRKDC (4)
												CUL5				NLGN4X		OFD1	ETFA			PRPF39 (4)
												CUX2				NPAS2		OPA1	ETHE1			PRUNE2 (4)
												CWF19L1				NPAS3		OPHN1	EVC			PSD3 (4)
												CXCR4				NPAS4		ORC1	EVC2			PTBP2 (4)
												CYB5R3				NPC1		ORC4	EXOSC3			PTGS2 (4)
												CYC1				NPC2		ORC6	EXOSC8			PTPN11 (4)
												CYFIP1				NPHP1		OTC	EXT1			PTPRB (4)
												CYP24A1				NPR2		P3H1	EXT2			QRICH1 (4)
												CYP27A1				NRAS		PACRG	EXTL3			RAB11FIP5 (4)
												CYP27B1				NRXN1		PACS1	EYA1			RAB39B (4)
												CYP2C9				NSD1		PAFAH1B1	EZH2			RAD21L1 (4)
												CYP2R1				NSD2		PAH	EZR			RAPGEF4 (4)
												CYP2U1				NSDHL		PAK3	FA2H			REEP3 (4)
												D2HGDH				NSMCE2		PALB2	FAM111A			RERE (4)
												DAG1				NSUN2		PANK2	FAM111B			RFX3 (4)
												DAOA				NT5C2		PARN	FAM126A			RGS7 (4)
												DARS				NTRK1		PC	FAM134B			RHOXF1 (4)
												DARS2				NUBPL		PCDH19	FAM47B			RIMS3 (4)
												DBH				NUDT7		PDE6D	FANCA			RIT2 (4)
												DBT				OCLN		PDGFRB	FANCB			RNF135 (4)
												DBX2				OCRL		PDHA1	FANCC			RNF38 (4)
												DCAF17				OFD1		PDHX	FANCD2			RP11-1407O15.2 (4)
												DCHS1				OIP5		PDP1	FANCE			RPL10 (4)
												DCPS				OPA1		PDSS1	FANCF			RPS6KA2 (4)
												DCX				OPHN1		PEPD	FANCG			RPS6KA3 (4)
												DDB2				ORC1		PEX1	FANCI			SATB2 (4)
												DDC				ORC4		PEX12	FANCL			SCFD2 (4)
												DDHD2				ORC6		PEX2	FANCM			SCN4A (4)
												DDOST				OTC		PEX5	FAR1			SCP2 (4)
												DDR2				P3H1		PEX7	FARS2			SDC2 (4)
												DDX10				PACRG		PGAP1	FASTKD2			SETD1B (4)
												DDX11				PACS1		PGAP2	FAT1			SETDB1 (4)
												DDX24				PAFAH1B1		PGAP3	FAT4			SETDB2 (4)
												DDX3X				PAH		PGK1	FBLN1			SEZ6L2 (4)
												DDX53				PAK3		PGM3	FBLN5			SGSM3 (4)
												DDX59				PALB2		PHF6	FBN1			SIN3A (4)
												DEAF1				PANK2		PHF8	FBXL4			SLC1A1 (4)
												DENND5A				PARN		PHGDH	FBXO11			SLC22A15 (4)
												DENR				PC		PI4KA	FBXO28			SLC22A9 (4)
												DEPDC5				PCDH19		PIEZO2	FBXO31			SLC25A12 (4)
												DGCR2				PDE6D		PIGA	FBXO47			SLC25A27 (4)
												DGCR6				PDGFRB		PIGL	FBXW4			SLC25A39 (4)
												DGCR8				PDHA1		PIGN	FEZF1			SLC27A4 (4)
												DGKD				PDHX		PIGO	FGD1			SLC29A4 (4)
												DGUOK				PDK4		PIGT	FGF12			SLC4A10 (4)
												DHCR24				PDP1		PIGV	FGF14			SLC6A4 (4)
												DHCR7				PDSS1		PIGY	FGF17			SLC6A8 (4)
												DHDDS				PEPD		PIK3CA	FGF3			SLC7A7 (4)
												DHFR				PEX1		PIK3R2	FGF8			SLC9A9 (4)
												DHTKD1				PEX12		PLA2G6	FGFR1			SLCO1B3 (4)
												DIABLO				PEX2		PLCB1	FGFR2			SMC3 (4)
												DIAPH1				PEX5		PLEKHG2	FGFR3			SMG6 (4)
												DICER1				PEX7		PLOD3	FH			SNAP25 (4)
												DIP2B				PGAP1		PLP1	FIG4			SND1 (4)
												DIS3L2				PGAP2		PMM2	FKBP10			SNTG2 (4)
												DISC1				PGAP3		PNKP	FKRP			SOD1 (4)
												DISP1				PGBD4		PNPLA6	FKTN			SPP2 (4)
												DKC1				PGK1		PNPO	FLCN			SRGAP3 (4)
												DLAT				PGM3		POLA1	FLI1			SSPO (4)
												DLD				PHF6		POLG	FLNA			SSRP1 (4)
												DLG1				PHF8		POLR3A	FLNB			ST7 (4)
												DLG2				PHGDH		POLR3B	FLRT3			STK39 (4)
												DLG3				PI4KA		POMGNT1	FLVCR1			STX1A (4)
												DLG4				PIEZO2		POMGNT2	FMN1			STYK1 (4)
												DLGAP2				PIGA		POMK	FMN2			SYAP1 (4)
												DLL1				PIGL		POMT1	FMR1			SYN1 (4)
												DLL3				PIGN		POMT2	FN1			SYN2 (4)
												DLL4				PIGO		PORCN	FOLR1			SYNE1 (4)
												DLX3				PIGT		PPT1	FOXG1			SYNJ1 (4)
												DLX6				PIGV		PQBP1	FOXH1			SYT17 (4)
												DMBX1				PIGY		PRMT7	FOXI1			TAF1C (4)
												DMD				PIK3CA		PRNP	FOXP1			TBC1D5 (4)
												DMXL1				PIK3R2		PRPS1	FOXP2			TBL1X (4)
												DMXL2				PLA2G4B		PRSS12	FOXRED1			TBX1 (4)
												DNA2				PLA2G6		PSAP	FRAS1			TDO2 (4)
												DNAH1				PLCB1		PSMB8	FREM2			TECTA (4)
												DNAH10				PLEKHG2		PSPH	FRMD4A			TERB2 (4)
												DNAH11				PLOD3		PTCH1	FRMD7			THBS1 (4)
												DNAH7				PLP1		PTCHD1	FRMPD4			TLK2 (4)
												DNAJC12				PMM2		PTDSS1	FRRS1L			TM4SF19 (4)
												DNAJC19				PNKP		PTEN	FTCD			TOP3B (4)
												DNAJC3				PNPLA6		PTPN11	FTL			TPO (4)
												DNAJC5				PNPO		PTPRT	FTO			TRIM33 (4)
												DNAJC6				POLA1		PTS	FTSJ1			TSHZ3 (4)
												DNASE1L3				POLG		PURA	FUCA1			TSPAN17 (4)
												DNM1				POLR3A		PUS1	FUS			TSPAN7 (4)
												DNM1L				POLR3B		PUS3	G6PC3			TSPOAP1 (4)
												DNM2				POMGNT1		PYCR1	GAA			TTC25 (4)
												DNMT3A				POMGNT2		PYROXD1	GABRA1			TTN (4)
												DNMT3B				POMK		QDPR	GABRA6			TUBGCP5 (4)
												DOCK6				POMT1		RAB39B	GABRB1			UBE2H (4)
												DOCK7				POMT2		RAD21	GABRB2			UNC13A (4)
												DOCK8				PORCN		RAF1	GABRB3			UNC80 (4)
												DOLK				PPT1		RAI1	GABRD			USH2A (4)
												DPAGT1				PQBP1		RAPSN	GABRG2			USP9Y (4)
												DPH1				PRKD1		RARS	GAD1			VASH1 (4)
												DPM1				PRMT7		RARS2	GALC			VSIG4 (4)
												DPM2				PRNP		RBM10	GALE			WNK3 (4)
												DPM3				PRPS1		RECQL4	GALNTL5			WNT1 (4)
												DPP6				PRSS12		RELN	GALT			XPO1 (4)
												DPYD				PRTG		RET	GAMT			YTHDC2 (4)
												DPYS				PSAP		RFT1	GAN			YWHAE (4)
												DRAM2				PSMB8		RIN2	GARS			ZBTB16 (4)
												DRD2				PSPH		RIT1	GAS1			ZNF18 (4)
												DRD3				PTCH1		RLIM	GATA1			ZNF292 (4)
												DRP2				PTCHD1		RMRP	GATA2			ZNF385B (4)
												DSE				PTDSS1		RNASEH1	GATA3			ZNF462 (4)
												DTNB				PTEN		RNASEH2A	GATA6			ZNF517 (4)
												DTNBP1				PTPN11		RNASEH2B	GATAD2B			ZNF548 (4)
												DUOX2				PTPRT		RNASEH2C	GATM			ZNF559 (4)
												DUOXA2				PTS		RNF135	GBA			ZNF626 (4)
												DUSP6				PURA		RNU4ATAC	GBE1			ZNF713 (4)
												DVL1				PUS1		ROGDI	GCDH			ZNF774 (4)
												DYM				PUS3		ROR2	GCH1			ZNF827 (4)
												DYNC1H1				PYCR1		RORA	GCK			ZWILCH (4)
												DYNC2LI1				PYGO1		RPGRIP1L	GCSH			ADARB1 (5)
												DYRK1A				PYROXD1		RPL10	GDF3			ALOX5AP (5)
												EARS2				QDPR		RPS19	GDF5			AMBRA1 (5)
												EBF3				RAB11FIP5		RPS6KA3	GDI1			APC (5)
												EBP				RAB39B		RRM2B	GFAP			APP (5)
												ECE1				RAD21		RTTN	GFER			ARHGAP24 (5)
												ECHS1				RAF1		SACS	GIGYF1			ARHGAP33 (5)
												ECM1				RAI1		SAMHD1	GIGYF2			ASS1 (5)
												EDA2R				RAPSN		SASS6	GJA1			ATG7 (5)
												EDC3				RARS		SATB2	GJB1			ATP8A1 (5)
												EDN1				RARS2		SBF1	GJC2			ATRNL1 (5)
												EDN3				RBM10		SCAF4	GK			ATXN7 (5)
												EDNRB				RECQL4		SCAF8	GLA			AVP (5)
												EED				RELN		SCN11A	GLB1			BAIAP2 (5)
												EEF1A2				RET		SCN1A	GLDC			BDNF (5)
												EEF1B2				RFT1		SCN2A	GLI2			BRINP1 (5)
												EFCAB5				RIN2		SCN8A	GLI3			CAMSAP2 (5)
												EFHC1				RIT1		SCN9A	GLRA1			CAMTA1 (5)
												EFHC2				RLIM		SCO1	GLUD1			CBLN1 (5)
												EFNB1				RMRP		SCO2	GLUL			CD44 (5)
												EFR3A				RNASEH1		SDHA	GLYCTK			CDKN1B (5)
												EFTUD2				RNASEH2A		SDHAF1	GM2A			CHD5 (5)
												EGF				RNASEH2B		SDHD	GMPPA			CLSTN2 (5)
												EHHADH				RNASEH2C		SEMA3E	GMPPB			CLSTN3 (5)
												EHMT1				RNF135		SEPSECS	GNA11			CNR2 (5)
												EIF2AK3				RNF31		SERAC1	GNAI1			CREBBP (5)
												EIF2B1				RNU4ATAC		SERPINH1	GNAI3			CRHR2 (5)
												EIF2B2				ROGDI		SETBP1	GNAL			CXCR3 (5)
												EIF2B3				ROR2		SETD2	GNAO1			DAB1 (5)
												EIF2B4				RORA		SETD5	GNAQ			DAPK1 (5)
												EIF2B5				RPGRIP1L		SGSH	GNAS			DCTN5 (5)
												EIF2S3				RPL10		SHANK2	GNB1			DCUN1D1 (5)
												EIF4A3				RPS19		SHANK3	GNB5			DDX11 (5)
												EIF4E				RPS6KA3		SHH	GNE			DGKK (5)
												EIF4ENIF1				RRM2B		SHOC2	GNPAT			DIAPH3 (5)
												ELAC2				RTTN		SHROOM4	GNPTAB			DLG4 (5)
												ELK1				SACS		SIL1	GNPTG			DLX1 (5)
												ELMOD3				SAMHD1		SIX3	GNRH1			DNAJC19 (5)
												ELN				SASS6		SKI	GNRHR			DNM1L (5)
												ELOVL4				SATB2		SLC12A1	GNS			DOCK10 (5)
												ELP2				SBF1		SLC12A6	GORAB			DVL1 (5)
												ELP4				SCAF4		SLC13A5	GP1BB			EGR2 (5)
												EMC1				SCAF8		SLC16A1	GPC3			EIF4EBP2 (5)
												EMG1				SCN11A		SLC16A2	GPD2			EML1 (5)
												EML1				SCN1A		SLC17A5	GPHN			EPHA6 (5)
												EMX2				SCN2A		SLC18A3	GPI			EPHB6 (5)
												ENG				SCN3A		SLC19A2	GPR101			EPS8 (5)
												ENPP1				SCN8A		SLC19A3	GPSM2			ERBB4 (5)
												ENTPD1				SCN9A		SLC1A2	GPT2			ESR1 (5)
												EOGT				SCO1		SLC1A4	GRIA3			F13A1 (5)
												EP300				SCO2		SLC20A2	GRID2			FABP3 (5)
												EPB41L1				SDHA		SLC25A1	GRIK2			FAM19A2 (5)
												EPC2				SDHAF1		SLC25A12	GRIN1			FAM19A3 (5)
												EPCAM				SDHD		SLC25A19	GRIN2A			FGD1 (5)
												EPG5				SDR39U1		SLC25A22	GRIN2B			FGFBP3 (5)
												EPHA3				SEC23A		SLC2A1	GRIP1			FLT1 (5)
												EPHA4				SEMA3E		SLC2A10	GRM1			FOLH1 (5)
												EPHA5				SEPSECS		SLC33A1	GRM7			GABRA1 (5)
												EPHA7				SERAC1		SLC35A2	GRN			GABRA5 (5)
												EPHB2				SERPINH1		SLC35C1	GRXCR2			GABRB1 (5)
												EPM2A				SETBP1		SLC39A14	GSS			GABRQ (5)
												ERAP1				SETD2		SLC46A1	GTF2H5			GAD1 (5)
												ERBB2				SETD5		SLC52A2	GTPBP3			GADD45B (5)
												ERBB4				SGSH		SLC6A1	GUSB			GAN (5)
												ERC1				SHANK2		SLC6A3	GYG2			GAP43 (5)
												ERCC1				SHANK3		SLC6A8	H2BFWT			GLRA2 (5)
												ERCC2				SHH		SLC6A9	HACE1			GPR139 (5)
												ERCC3				SHOC2		SLC9A6	HADH			GRIK4 (5)
												ERCC4				SHROOM4		SLC9A9	HADHA			GRM4 (5)
												ERCC5				SIL1		SLX4	HADHB			GRPR (5)
												ERCC6				SIX3		SMAD4	HAL			GSK3B (5)
												ERCC8				SKI		SMARCA2	HAP1			H2AFZ (5)
												ERF				SLC12A1		SMARCA4	HARS2			HDAC3 (5)
												ERLIN2				SLC12A6		SMARCB1	HAX1			HDC (5)
												ERMARD				SLC13A5		SMARCE1	HBA1			HOXB1 (5)
												ESCO2				SLC16A1		SMC1A	HCCS			HTR2A (5)
												ETFA				SLC16A2		SMC3	HCFC1			IFNG (5)
												ETFB				SLC17A5		SMPD1	HCN1			IFNGR1 (5)
												ETFDH				SLC18A3		SMS	HCRT			IL17A (5)
												ETHE1				SLC19A2		SNAP29	HDAC4			IL17RA (5)
												EVC				SLC19A3		SNORD118	HDAC6			IL6 (5)
												EVC2				SLC1A2		SNRPB	HDAC8			ITGA4 (5)
												EXOC4				SLC1A4		SOBP	HDC			ITGB7 (5)
												EXOC6B				SLC20A2		SON	HECW2			JAKMIP1 (5)
												EXOSC2				SLC25A1		SOS1	HELLS			KCNJ2 (5)
												EXOSC3				SLC25A12		SOX10	HEPACAM			KCNT1 (5)
												EXOSC8				SLC25A19		SOX3	HERC1			KHDRBS3 (5)
												EXT2				SLC25A22		SOX5	HERC2			KIF21B (5)
												EYA1				SLC2A1		SPAST	HESX1			KLC2 (5)
												EZH2				SLC2A10		SPG11	HEXA			LAMC3 (5)
												EZR				SLC33A1		SPG20	HFM1			LAT (5)
												FA2H				SLC35A2		SPR	HGSNAT			MAGED1 (5)
												FAAH2				SLC35C1		SPRED1	HHAT			MAL (5)
												FABP3				SLC39A14		SPTAN1	HIBCH			MAP2 (5)
												FABP7				SLC46A1		SPTBN2	HIST1H1E			MAPK1 (5)
												FADD				SLC52A2		SRCAP	HIVEP2			MAPK8IP2 (5)
												FAM111A				SLC6A1		SRD5A3	HLCS			MOCOS (5)
												FAM111B				SLC6A3		SRPX2	HMGB3			MSN (5)
												FAM120A				SLC6A8		SSR4	HNF1B			MTR (5)
												FAM126A				SLC6A9		ST3GAL3	HNMT			MTX2 (5)
												FAM134B				SLC9A6		ST3GAL5	HNRNPA1			MYO1A (5)
												FAM177A1				SLC9A9		STIL	HNRNPA2B1			NCKAP5L (5)
												FAM20A				SLX4		STIM1	HNRNPH2			NEFL (5)
												FAM20C				SMAD4		STRADA	HNRNPK			NOS1AP (5)
												FAM3C				SMARCA2		STT3A	HNRNPU			NOS2 (5)
												FAM58A				SMARCA4		STT3B	HOMER2			NR1H2 (5)
												FAM65B				SMARCB1		STX1B	HOXA1			NRG1 (5)
												FANCB				SMARCE1		STXBP1	HOXA2			OPRM1 (5)
												FANCC				SMC1A		SUCLA2	HOXB1			P2RX4 (5)
												FANCE				SMC3		SUCLG1	HPCA			PAFAH1B1 (5)
												FANCF				SMPD1		SUMF1	HPD			PCDHGA11 (5)
												FANCG				SMS		SUOX	HPRT1			PDE4B (5)
												FANCI				SNAP29		SURF1	HPS3			PDZD4 (5)
												FANCL				SNORD118		SYN1	HRAS			PECR (5)
												FAR1				SNRPB		SYNGAP1	HS6ST1			PGLYRP2 (5)
												FARS2				SOBP		SYP	HSD17B10			PINX1 (5)
												FAS				SON		SYT14	HSD17B4			PLCD1 (5)
												FASN				SOS1		SZT2	HSPD1			PLPPR4 (5)
												FASTKD2				SOX10		TACO1	HSPG2			POU3F2 (5)
												FAT1				SOX3		TAF1	HTR2A			PPP1R3F (5)
												FAT3				SOX5		TARS2	HTRA2			PSMD10 (5)
												FAT4				SPAST		TAT	HUWE1			PTGER3 (5)
												FBLN1				SPATA5L1		TBC1D20	HYDIN			PVALB (5)
												FBLN5				SPG11		TBC1D24	IARS			RAC1 (5)
												FBP1				SPG20		TBCD	ICOS			RB1CC1 (5)
												FBXL4				SPR		TBL1X	IDH2			RBM8A (5)
												FBXO18				SPRED1		TBL1XR1	IDS			RBMS3 (5)
												FBXO28				SPTAN1		TBR1	IDUA			RFWD2 (5)
												FBXO31				SPTBN2		TBX1	IER3IP1			ROBO1 (5)
												FDXR				SRCAP		TCF4	IFIH1			SH3KBP1 (5)
												FECH				SRD5A3		TCN2	IFNAR2			SLC16A7 (5)
												FEZF1				SRPX2		TCTN1	IFT140			SLC25A14 (5)
												FEZF2				SSR4		TCTN2	IFT172			SLC25A24 (5)
												FGD1				ST3GAL3		TCTN3	IFT27			SLC30A3 (5)
												FGF12				ST3GAL5		TECR	IFT80			SLC30A5 (5)
												FGF14				STIL		TELO2	IGBP1			SLC33A1 (5)
												FGF17				STIM1		TGFBR1	IGF1			SNRPN (5)
												FGF23				STRADA		TGFBR2	IGF1R			SRRM4 (5)
												FGF3				STT3A		TH	IGF2			STAT1 (5)
												FGF8				STT3B		THRA	IL12B			SYN3 (5)
												FGFR1				STX1B		TIMM8A	IL17RA			TERT (5)
												FGFR2				STXBP1		TKT	IL17RD			TNIP2 (5)
												FGFR3				SUCLA2		TMEM138	IL1RAPL1			TOMM20 (5)
												FGFRL1				SUCLG1		TMEM165	ILF2			TOP1 (5)
												FH				SUMF1		TMEM216	IMPAD1			TSN (5)
												FHL1				SUOX		TMEM231	INO80			TYR (5)
												FIBP				SURF1		TMEM237	INPP5E			UBA6 (5)
												FIG4				SYN1		TMEM240	INPPL1			UBE3B (5)
												FKBP10				SYNGAP1		TMEM67	INS			UBR7 (5)
												FKBP14				SYP		TMEM70	INSR			UCN3 (5)
												FKBPL				SYT14		TMLHE	INTS6			UPB1 (5)
												FKRP				SZT2		TMTC3	IQSEC2			UPF2 (5)
												FKTN				TACO1		TNIK	IRF2BPL			VLDLR (5)
												FLI1				TAF1		TPK1	IRX5			VRK3 (5)
												FLII				TARS2		TPP1	ISCA2			WDR93 (5)
												FLNA				TAT		TRAPPC9	ISPD			WNT2 (5)
												FLNB				TBC1D20		TREX1	ITCH			ZNF8 (5)
												FLRT3				TBC1D24		TRIM32	ITGA3			AFF4 (6)
												FLVCR1				TBCD		TRMT10A	ITGA4			ARHGAP15 (6)
												FLVCR2				TBL1X		TRMT5	ITGA7			BCL2 (6)
												FMN1				TBL1XR1		TRNT1	ITGA9			CHST5 (6)
												FMN2				TBR1		TSC1	ITK			CSNK1D (6)
												FMR1				TBX1		TSC2	ITPR1			DUSP22 (6)
												FOLR1				TCF4		TSEN2	IVD			FABP7 (6)
												FOS				TCN2		TSEN34	IYD			GNA14 (6)
												FOXE1				TCTN1		TSEN54	JAG1			GRM8 (6)
												FOXG1				TCTN2		TSFM	JAM3			HTR7 (6)
												FOXH1				TCTN3		TSHR	JARID2			MED12 (6)
												FOXI1				TECR		TSPAN7	JMJD1C			PCDH8 (6)
												FOXN1				TELO2		TTC19	JMJD7			SLC16A3 (6)
												FOXP1				TGFBR1		TTC8	KANK1			SUCLG2 (6)
												FOXP2				TGFBR2		TUBA1A	KANSL1			TAF1L (6)
												FOXRED1				TH		TUBA8	KARS			TGM3 (6)
												FRAS1				THRA		TUBB	KAT2B			TPH2 (6)
												FREM2				TIMM8A		TUBB2A	KAT6A			UBL7 (6)
												FRG1				TKT		TUBB2B	KAT6B			XIRP1 (6)
												FRMD4A				TMEM138		TUBB3	KATNAL2			ZSWIM5 (6)
												FRMPD4				TMEM165		TUBB4A	KATNB1			ACTN4 (N/A)
												FRRS1L				TMEM216		TUBG1	KCNA1			ACY1 (N/A)
												FRY				TMEM231		TUSC3	KCNB1			ADAMTS18 (N/A)
												FTCD				TMEM237		UBE2A	KCNC3			ADSL (N/A)
												FTL				TMEM240		UBE3A	KCND2			AHI1 (N/A)
												FTO				TMEM67		UCHL1	KCND3			ALDH1A3 (N/A)
												FTSJ1				TMEM70		UPF3B	KCNE5			ALDH5A1 (N/A)
												FUCA1				TMLHE		UQCC2	KCNH1			ALG6 (N/A)
												FXYD2				TMTC3		UQCRQ	KCNJ1			ANKS1B (N/A)
												G6PC				TNIK		USP27X	KCNJ10			AP1S2 (N/A)
												G6PC3				TPK1		USP9X	KCNJ11			ARHGAP11B (N/A)
												GAA				TPP1		VAC14	KCNJ2			ARX (N/A)
												GABBR2				TRAPPC9		VARS2	KCNJ6			BCAS1 (N/A)
												GABRA1				TREX1		VIPAS39	KCNJ8			BIN1 (N/A)
												GABRA3				TRIM32		VLDLR	KCNK9			BRAF (N/A)
												GABRA5				TRMT10A		VPS13B	KCNMA1			C12orf57 (N/A)
												GABRA6				TRMT5		VPS33A	KCNQ2			CACNA1A (N/A)
												GABRB1				TRNT1		VPS33B	KCNQ3			CACNA1B (N/A)
												GABRB2				TRPM1		VPS37A	KCNQ5			CACNA1C (N/A)
												GABRB3				TSC1		VPS45	KCNT1			CAMK2B (N/A)
												GABRD				TSC2		VPS53	KCTD7			CBS (N/A)
												GABRG2				TSEN2		VRK1	KDM5A			CDK13 (N/A)
												GABRG3				TSEN34		WDR34	KDM5B			CDKL5 (N/A)
												GABRQ				TSEN54		WDR45	KDM5C			CEP290 (N/A)
												GABRR1				TSFM		WDR62	KDM6A			CHD7 (N/A)
												GABRR3				TSHR		WDR81	KDM6B			CHKB (N/A)
												GAD1				TSPAN7		WFS1	KIAA0586			CNTN3 (N/A)
												GAL				TTC19		WNT1	KIF11			CNTNAP3 (N/A)
												GALC				TTC8		WWOX	KIF14			CYP27A1 (N/A)
												GALE				TUBA1A		XPA	KIF1A			DCX (N/A)
												GALNS				TUBA8		ZBTB18	KIF1BP			DEPDC5 (N/A)
												GALNT9				TUBB		ZC3H14	KIF21A			DGKZ (N/A)
												GALNTL5				TUBB2A		ZC4H2	KIF2A			DHCR7 (N/A)
												GALT				TUBB2B		ZDHHC15	KIF4A			DHX30 (N/A)
												GAMT				TUBB3		ZDHHC9	KIF5C			DLGAP3 (N/A)
												GAN				TUBB4A		ZEB2	KIF7			DMD (N/A)
												GAP43				TUBG1		ZFYVE26	KIRREL3			DMPK (N/A)
												GARS				TUSC3		ZIC1	KISS1			DOLK (N/A)
												GAS1				UBE2A		ZIC2	KISS1R			EBF3 (N/A)
												GATA1				UBE3A		ZIC3	KLHL15			EEF1A2 (N/A)
												GATA2				UCHL1		ZMYND11	KLLN			EXOC3 (N/A)
												GATA3				UPF3B		ZNF148	KMT2A			EXOC5 (N/A)
												GATA6				UQCC2		ZNF335	KMT2C			EXOC6 (N/A)
												GATAD2B				UQCRQ		ZNF423	KMT2D			FAM135B (N/A)
												GATM				USP27X		ZNF592	KMT2E			FBXO15 (N/A)
												GBA				USP9X		ZNF711	KMT5B			FER (N/A)
												GBE1				VAC14			KNL1			FMR1 (N/A)
												GCDH				VARS2			KPTN			FOXG1 (N/A)
												GCH1				VIPAS39			KRAS			FRMPD4 (N/A)
												GCM2				VLDLR			KRT25			GABRA3 (N/A)
												GCNT2				VPS13B			KRT81			GATM (N/A)
												GCSH				VPS33A			KRT83			GPD2 (N/A)
												GDF2				VPS33B			KRT86			GRID2IP (N/A)
												GDF5				VPS37A			KY			GRIK3 (N/A)
												GDI1				VPS45			KYNU			GRM1 (N/A)
												GDNF				VPS53			L1CAM			GSN (N/A)
												GEMIN4				VRK1			L2HGDH			HCFC1 (N/A)
												GFAP				WDR34			LAMA1			HCN1 (N/A)
												GFER				WDR45			LAMA2			HDAC4 (N/A)
												GFM1				WDR62			LAMB1			HDAC6 (N/A)
												GFM2				WDR81			LAMC1			HEPACAM (N/A)
												GFPT1				WFS1			LAMC3			HERC2 (N/A)
												GIPC3				WNT1			LAMP2			HLA-DRB1 (N/A)
												GJA1				WWOX			LARGE1			HOXA1 (N/A)
												GJB1				XPA			LARP7			HUWE1 (N/A)
												GJC2				ZBTB18			LARS			IL16 (N/A)
												GK				ZC3H14			LARS2			KCNB1 (N/A)
												GLA				ZC4H2			LAS1L			KCNJ12 (N/A)
												GLB1				ZDHHC15			LBR			KCNJ15 (N/A)
												GLDC				ZDHHC9			LEMD3			KIT (N/A)
												GLI2				ZEB2			LEP			KMO (N/A)
												GLI3				ZFYVE26			LEPR			KPTN (N/A)
												GLRA1				ZIC1			LHX3			LPL (N/A)
												GLRA2				ZIC2			LHX4			LRP2BP (N/A)
												GLRB				ZIC3			LIAS			LRPPRC (N/A)
												GLUD1				ZMYND11			LIFR			LRRC7 (N/A)
												GLUL				ZNF148			LIG4			MAOB (N/A)
												GLYCTK				ZNF335			LIN7B			MAPK12 (N/A)
												GM2A				ZNF423			LINS1			MC4R (N/A)
												GMNN				ZNF592			LIPT1			MCC (N/A)
												GMPPA				ZNF711			LMAN2L			MYOZ1 (N/A)
												GMPPB							LMBRD1			NELL1 (N/A)
												GNA11							LMNB1			NF1 (N/A)
												GNAI1							LONP1			NFIX (N/A)
												GNAI3							LOR			NIPBL (N/A)
												GNAL							LPIN1			NOS1 (N/A)
												GNAO1							LRP1			NSD1 (N/A)
												GNAQ							LRP2			NTRK2 (N/A)
												GNAS							LRP4			NXF5 (N/A)
												GNB1							LRP5			OCRL (N/A)
												GNB1L							LRPPRC			OGT (N/A)
												GNB5							LRRTM4			PACS1 (N/A)
												GNE							LTBP2			PACS2 (N/A)
												GNPAT							LTBP4			PAX6 (N/A)
												GNPTAB							LYRM4			PCCA (N/A)
												GNPTG							LYRM7			PCCB (N/A)
												GNRH1							LYST			PCDH19 (N/A)
												GNRHR							LZTFL1			PDE1C (N/A)
												GNS							MAB21L2			PDE4A (N/A)
												GOLGA2							MACF1			PEX7 (N/A)
												GON4L							MAF			PHF8 (N/A)
												GORAB							MAGEA11			PIK3R2 (N/A)
												GOSR2							MAGEL2			POMGNT1 (N/A)
												GP1BB							MAGT1			PPFIA1 (N/A)
												GPC3							MAN1B1			PRKD1 (N/A)
												GPC4							MAN2B1			PRR12 (N/A)
												GPD2							MANBA			PRSS38 (N/A)
												GPHN							MAOA			PSMD12 (N/A)
												GPI							MAP2K1			PTPRC (N/A)
												GPR101							MAP2K2			PTPRT (N/A)
												GPR112							MAP3K1			PXDN (N/A)
												GPR161							MAP3K7			RAB19 (N/A)
												GPR37							MAPK10			RASD1 (N/A)
												GPR85							MAPK8			RASSF5 (N/A)
												GPR88							MAPT			RHEB (N/A)
												GPSM2							MARS2			RLIM (N/A)
												GPT2							MASP1			RNPS1 (N/A)
												GRHL2							MAT1A			RORA (N/A)
												GRIA1							MATN4			RPP25 (N/A)
												GRIA3							MATR3			SASH1 (N/A)
												GRID2							MBD5			SCN5A (N/A)
												GRIK2							MBD6			SCN7A (N/A)
												GRIK3							MBOAT7			SDK1 (N/A)
												GRIN1							MBTPS2			SERPINE1 (N/A)
												GRIN2A							MCCC1			SGSH (N/A)
												GRIN2B							MCCC2			SIK1 (N/A)
												GRIN2D							MCM3AP			SLC1A2 (N/A)
												GRIP1							MCM9			SLC24A2 (N/A)
												GRM1							MCOLN1			SLC35A3 (N/A)
												GRM5							MCPH1			SLC39A11 (N/A)
												GRM7							MECP2			SLC45A1 (N/A)
												GRM8							MED12			SLC9A6 (N/A)
												GRN							MED13			SLIT3 (N/A)
												GRPR							MED13L			SLITRK5 (N/A)
												GRXCR1							MED17			SMARCA2 (N/A)
												GRXCR2							MED23			SMC1A (N/A)
												GSPT2							MED25			SNX14 (N/A)
												GSS							MEF2C			SNX19 (N/A)
												GTF2H5							MEGF10			SOX5 (N/A)
												GTF2IRD1							MEGF8			SRD5A2 (N/A)
												GTPBP3							MEIS2			ST8SIA2 (N/A)
												GUCA1A							MET			STAG1 (N/A)
												GUCA1B							METTL23			SYT3 (N/A)
												GUCY1A3							MFAP5			TAF1 (N/A)
												GUF1							MFHAS1			TBC1D23 (N/A)
												GUSB							MFN2			TBC1D7 (N/A)
												GYG2							MFSD2A			TH (N/A)
												GYS1							MFSD8			THAP8 (N/A)
												GYS2							MGAT2			THRA (N/A)
												H3F3A							MGME1			TM4SF20 (N/A)
												H3F3B							MGP			TMEM231 (N/A)
												HACE1							MIB1			TNN (N/A)
												HADH							MID1			TRAPPC6B (N/A)
												HADHA							MID2			TSC1 (N/A)
												HADHB							MITF			TTI2 (N/A)
												HAP1							MKKS			UTRN (N/A)
												HARS2							MKS1			VIP (N/A)
												HAX1							MLC1			VPS13B (N/A)
												HCCS							MLF1			WDR26 (N/A)
												HCFC1							MLYCD			XPC (N/A)
												HCN1							MMAA			YEATS2 (N/A)
												HCN2							MMAB			YY1 (N/A)
												HCRT							MMACHC			ZNF407 (N/A)
												HDAC4							MMADHC			ZSWIM6 (N/A)
												HDAC6							MMP19
												HDAC8							MNX1
												HDLBP							MOCS1
												HDX							MOCS3
												HECW2							MOGS
												HELLS							MPC1
												HEPACAM							MPDU1
												HERC1							MPDZ
												HERC2							MPL
												HES7							MPLKIP
												HESX1							MPV17
												HEXA							MRE11
												HEXB							MRPL10
												HFM1							MRPL3
												HGSNAT							MS4A1
												HHAT							MSL3
												HIBCH							MSMO1
												HIC1							MTFMT
												HIP1							MTHFR
												HIRA							MTMR2
												HIST1H1E							MTO1
												HIST3H3							MTOR
												HIVEP2							MTPAP
												HK1							MTR
												HLA-B							MTRR
												HLA-DPB1							MUC1
												HLA-DQB1							MUT
												HLA-DRB1							MVK
												HLCS							MXRA8
												HMBS							MYCN
												HMGA2							MYH10
												HMGB1							MYH14
												HMGB3							MYH3
												HMGCL							MYO18B
												HMGCS2							MYO1A
												HMHA1							MYO5A
												HNMT							MYO7A
												HNRNPH2							MYOT
												HNRNPK							MYT1L
												HNRNPL							NAA10
												HNRNPU							NAA15
												HOXA1							NACC1
												HOXA2							NADK2
												HOXB1							NAGA
												HPCA							NAGLU
												HPD							NAGPA
												HPRT1							NAGS
												HPS3							NALCN
												HRAS							NANS
												HSD17B10							NARS2
												HSD17B4							NAT8L
												HSPA9							NBN
												HSPD1							NCKAP1
												HSPG2							NDE1
												HTR1A							NDN
												HTR2A							NDP
												HTR3A							NDST1
												HTRA1							NDUFA1
												HTRA2							NDUFA10
												HUWE1							NDUFA11
												HYAL1							NDUFA12
												HYLS1							NDUFA2
												IARS							NDUFA4
												IARS2							NDUFA9
												IBA57							NDUFAF1
												IDH2							NDUFAF2
												IDS							NDUFAF3
												IDUA							NDUFAF4
												IER3IP1							NDUFAF5
												IFIH1							NDUFAF6
												IFNAR2							NDUFB11
												IFT140							NDUFB3
												IFT172							NDUFB9
												IFT27							NDUFS1
												IFT43							NDUFS2
												IGBP1							NDUFS3
												IGF1							NDUFS4
												IGF1R							NDUFS6
												IGF2							NDUFS7
												IKBKAP							NDUFS8
												IL10							NDUFV1
												IL12A							NDUFV2
												IL12B							NEB
												IL12RB2							NECAP1
												IL17F							NEFH
												IL17RA							NEFL
												IL17RC							NEU1
												IL17RD							NEXMIF
												IL1RAPL1							NF1
												IL23R							NFIX
												IL27RA							NFKB1
												ILDR1							NFKB2
												IMMP2L							NFU1
												IMPA1							NGF
												IMPAD1							NGLY1
												IMPDH2							NHLRC1
												INO80							NHP2
												INPP4A							NHS
												INPP5E							NIN
												INPP5K							NIPA1
												INPPL1							NIPAL4
												INS							NIPBL
												INSR							NKX2-1
												INVS							NKX2-5
												IQCB1							NKX6-2
												IQGAP3							NLGN1
												IQSEC1							NLGN2
												IQSEC2							NLGN3
												IRF9							NLGN4X
												IRX5							NLRP1
												ISCA2							NLRP3
												ISCU							NME8
												ISPD							NODAL
												ITCH							NOG
												ITGA3							NONO
												ITGA4							NOP10
												ITGA7							NOTCH1
												ITGA9							NOTCH2
												ITGB6							NOTCH3
												ITK							NPC1
												ITPA							NPC2
												ITPR1							NPHP1
												ITSN1							NPHP3
												ITSN2							NR0B1
												IVD							NR0B2
												IYD							NR2F1
												JAG1							NR3C2
												JAM3							NR4A2
												JARID2							NR5A1
												JMJD1C							NRAS
												JRK							NRXN1
												KANK1							NSD1
												KANSL1							NSDHL
												KARS							NSMF
												KAT6A							NSUN2
												KAT6B							NT5C2
												KATNAL2							NTRK1
												KATNB1							NTRK2
												KCNA1							NUBPL
												KCNA2							NUP107
												KCNAB1							NUP62
												KCNAB2							NXF5
												KCNB1							OBSL1
												KCNC1							OCA2
												KCNC3							OCLN
												KCND2							OCRL
												KCND3							OFD1
												KCNH1							OGT
												KCNH7							OMG
												KCNJ1							OPA3
												KCNJ10							OPHN1
												KCNJ11							OPTN
												KCNJ13							ORC1
												KCNJ2							ORC4
												KCNJ6							ORC6
												KCNJ8							OSBPL2
												KCNK9							OTC
												KCNMA1							OTOGL
												KCNN3							OTUD6B
												KCNQ2							OTX2
												KCNQ3							P2RX2
												KCNQ4							P3H1
												KCNT1							PACS1
												KCNV2							PAFAH1B1
												KCTD13							PAH
												KCTD3							PAK3
												KCTD7							PALB2
												KDELC2							PAM16
												KDM1A							PANK2
												KDM2B							PARN
												KDM5A							PAX1
												KDM5B							PAX2
												KDM5C							PAX3
												KDM6A							PAX5
												KDM6B							PAX6
												KIAA0196							PAX8
												KIAA0226							PC
												KIAA0556							PCCA
												KIAA0586							PCCB
												KIAA1033							PCDH11X
												KIAA1109							PCDH15
												KIAA1210							PCDH19
												KIAA1279							PCK1
												KIAA2022							PCLO
												KIDINS220							PCNA
												KIF11							PCNT
												KIF14							PDE4D
												KIF17							PDE6D
												KIF1A							PDHA1
												KIF22							PDHX
												KIF23							PDP1
												KIF2A							PDSS1
												KIF4A							PDSS2
												KIF5C							PDX1
												KIF7							PEPD
												KIRREL3							PER2
												KISS1							PET100
												KIZ							PEX1
												KLC2							PEX10
												KLF13							PEX11B
												KLF8							PEX12
												KLHL15							PEX13
												KLHL41							PEX14
												KLHL7							PEX16
												KLLN							PEX19
												KLRC4							PEX2
												KMT2A							PEX26
												KMT2C							PEX3
												KMT2D							PEX5
												KMT2E							PEX6
												KNL1							PEX7
												KPNA7							PFN1
												KPTN							PGAP1
												KRAS							PGAP2
												KRIT1							PGAP3
												KRT25							PGK1
												KRT83							PGM3
												KSR2							PHC1
												KYNU							PHF2
												L1CAM							PHF3
												L2HGDH							PHF6
												LAMA1							PHF8
												LAMA2							PHGDH
												LAMB1							PHIP
												LAMC3							PHOX2A
												LAMP2							PHYH
												LARGE							PI4KA
												LARP7							PIDD1
												LARS							PIEZO2
												LARS2							PIGA
												LAS1L							PIGG
												LBR							PIGL
												LDHB							PIGN
												LEMD3							PIGO
												LEP							PIGT
												LETM1							PIGV
												LFNG							PIGW
												LGI1							PIGY
												LGR4							PIK3CA
												LHX1							PIK3R1
												LHX3							PIK3R2
												LIAS							PIK3R5
												LIFR							PLA2G4B
												LIG4							PLA2G6
												LIMK1							PLCB1
												LIN7A							PLCB4
												LIN7B							PLEC
												LINGO1							PLG
												LINGO2							PLK4
												LINS							PLOD3
												LIPT1							PLP1
												LLGL1							PLXNA1
												LMAN2L							PMM2
												LMBR1							PMPCA
												LMBRD1							PNKP
												LMNB1							PNP
												LMNB2							PNPLA1
												LONP1							PNPLA6
												LRAT							PNPT1
												LRFN2							POC1A
												LRP1							POGZ
												LRP2							POLA1
												LRPPRC							POLG
												LRRC4							POLG2
												LRRC7							POLR1C
												LRRTM4							POLR1D
												LRTOMT							POLR3A
												LTBP1							POLR3B
												LTBP4							POMGNT1
												LTC4S							POMGNT2
												LYRM4							POMK
												LYRM7							POMT1
												LYST							POMT2
												LZTFL1							PON1
												MAB21L2							PON2
												MACF1							PORCN
												MAD2L2							POU1F1
												MADD							POU3F2
												MAF							POU3F4
												MAFB							PPARG
												MAG							PPIB
												MAGED2							PPM1D
												MAGEL2							PPM1K
												MAGI1							PPP1CB
												MAGI2							PPP1R15B
												MAGT1							PPP2R1A
												MAK							PPP2R2B
												MAMLD1							PPP2R5D
												MAN1B1							PPT1
												MAN2B1							PQBP1
												MANBA							PREPL
												MAOA							PRF1
												MAP2							PRICKLE2
												MAP2K1							PRKAR1A
												MAP2K2							PRKCD
												MAP2K3							PRKD1
												MAP3K15							PRKG1
												MAP4							PRKN
												MAPK1							PRKRA
												MAPK10							PRNP
												MAPRE2							PROC
												MAPT							PRODH
												MARS2							PRODH2
												MARVELD2							PROK2
												MASP1							PROKR2
												MAT1A							PROP1
												MATN4							PRPS1
												MBD1							PRRG4
												MBD4							PRRT2
												MBD5							PRSS12
												MBD6							PSAP
												MBOAT7							PSAT1
												MBTPS2							PSEN1
												MC2R							PSEN2
												MCCC1							PSMD12
												MCCC2							PSPH
												MCEE							PTCH1
												MCF2							PTCHD1
												MCM3AP							PTDSS1
												MCM4							PTEN
												MCOLN1							PTH2R
												MCPH1							PTK7
												MCTP2							PTPN11
												MDH2							PTPRF
												MDN1							PTPRQ
												ME2							PTRH2
												MECP2							PTS
												MED12							PUF60
												MED13							PURA
												MED13L							PUS1
												MED17							PYCR1
												MED23							PYCR2
												MED25							QARS
												MEF2C							QDPR
												MEFV							QRICH1
												MEGF10							RAB11FIP5
												MEGF8							RAB18
												MEIS2							RAB23
												MERTK							RAB39B
												MESP2							RAB3GAP1
												MET							RAB3GAP2
												METTL23							RAD21
												MFAP5							RAD50
												MFF							RAD51C
												MFN2							RAF1
												MFRP							RAI1
												MFSD2A							RARB
												MFSD8							RARS
												MGAT2							RARS2
												MGAT4C							RASA2
												MGME1							RBBP8
												MGP							RBFOX1
												MIB1							RBM10
												MID1							RBM28
												MID2							RBM8A
												MKKS							RBPJ
												MKRN3							RDH11
												MKS1							RECQL4
												MKX							REEP1
												MLC1							RELN
												MLLT3							RERE
												MLX							RFT1
												MLXIPL							RIPK4
												MLYCD							RIPOR2
												MMAA							RIPPLY1
												MMAB							RIT1
												MMACHC							RLIM
												MMADHC							RNASEH2A
												MMP13							RNASEH2B
												MMP19							RNASEH2C
												MMP8							RNASET2
												MN1							RNF113A
												MNX1							RNF125
												MOCS1							RNF135
												MOCS2							RNF168
												MOGS							RNF216
												MORC2							ROBO2
												MPC1							ROGDI
												MPDU1							ROR2
												MPDZ							RPGRIP1L
												MPI							RPIA
												MPLKIP							RPL10
												MPP7							RPL11
												MPV17							RPL15
												MRAP							RPL26
												MRI1							RPL35A
												MRPL10							RPL5
												MRPL3							RPS10
												MRPL44							RPS17
												MRPS16							RPS19
												MRPS22							RPS23
												MSL3							RPS24
												MSMO1							RPS26
												MSRB3							RPS28
												MSX2							RPS29
												MTFMT							RPS6KA3
												MTHFS							RPS7
												MTM1							RRM2B
												MTMR2							RTEL1
												MTMR8							RTN4IP1
												MTO1							RTTN
												MTOR							RUBCN
												MTPAP							RUNX1
												MTR							SACS
												MTRR							SAGE1
												MTSS1L							SALL1
												MUC1							SALL4
												MUT							SAMHD1
												MVK							SAR1B
												MXRA5							SASS6
												MXRA8							SATB2
												MYCBP2							SATL1
												MYCN							SBDS
												MYEF2							SBF1
												MYH10							SC5D
												MYH3							SCARB2
												MYH9							SCN1A
												MYO18B							SCN1B
												MYO1C							SCN2A
												MYO5A							SCN3A
												MYO7B							SCN8A
												MYOCD							SCN9A
												MYOF							SCO1
												MYT1							SCO2
												MYT1L							SCP2
												NAA10							SDCCAG8
												NAA15							SDHA
												NACC1							SDK2
												NADK2							SEC23A
												NAGA							SEC24D
												NAGLU							SELENON
												NAGPA							SEMA3A
												NAGS							SEMA3E
												NALCN							SEMA5A
												NANS							SEMA6D
												NARS2							SEPSECS
												NAT8L							SERAC1
												NAV1							SERPINA7
												NAV2							SERPINF1
												NBEA							SERPINH1
												NBN							SERPINI1
												NCAPD2							SET
												NCAPG2							SETBP1
												NCKAP1							SETD1A
												NCS1							SETD2
												NDE1							SETD5
												NDN							SETX
												NDP							SF3B4
												NDST1							SFXN4
												NDUFA1							SGCE
												NDUFA10							SGSH
												NDUFA11							SH3TC2
												NDUFA12							SHANK1
												NDUFA2							SHANK2
												NDUFA4							SHANK3
												NDUFA9							SHH
												NDUFAF1							SHOC2
												NDUFAF2							SHOX2
												NDUFAF3							SHROOM4
												NDUFAF4							SIGMAR1
												NDUFAF5							SIK1
												NDUFAF6							SIL1
												NDUFB11							SIM1
												NDUFB3							SIN3B
												NDUFB9							SIX1
												NDUFS1							SIX3
												NDUFS2							SIX6
												NDUFS3							SKI
												NDUFS4							SLAIN1
												NDUFS6							SLC12A1
												NDUFS7							SLC12A3
												NDUFS8							SLC12A5
												NDUFV1							SLC12A6
												NDUFV2							SLC13A5
												NECAP1							SLC16A2
												NEDD4L							SLC17A5
												NEK2							SLC17A9
												NEK9							SLC19A2
												NELFA							SLC19A3
												NEU1							SLC1A1
												NEUROD2							SLC1A3
												NF1							SLC1A4
												NFASC							SLC22A25
												NFAT5							SLC25A1
												NFIA							SLC25A12
												NFIB							SLC25A15
												NFIX							SLC25A19
												NFU1							SLC25A22
												NGF							SLC25A3
												NGLY1							SLC25A4
												NHEJ1							SLC25A43
												NHLRC1							SLC26A4
												NHP2							SLC26A8
												NHS							SLC29A3
												NID1							SLC29A4
												NIN							SLC2A1
												NIPA1							SLC2A10
												NIPA2							SLC2A2
												NIPBL							SLC33A1
												NKAIN2							SLC35A2
												NKX2-1							SLC35A3
												NKX2-5							SLC35C1
												NLGN1							SLC36A2
												NLGN2							SLC39A13
												NLGN3							SLC39A5
												NLGN4X							SLC39A8
												NLGN4Y							SLC3A1
												NLRP3							SLC45A1
												NME7							SLC46A1
												NME8							SLC4A4
												NMNAT1							SLC52A2
												NNT							SLC52A3
												NODAL							SLC5A5
												NOG							SLC5A7
												NOL3							SLC6A1
												NONO							SLC6A17
												NOP10							SLC6A19
												NOS1AP							SLC6A20
												NOTCH3							SLC6A3
												NPAP1							SLC6A8
												NPAS3							SLC7A3
												NPAS4							SLC9A1
												NPC1							SLC9A3R1
												NPC2							SLC9A6
												NPEPPS							SLCO1B3
												NPHP1							SLITRK1
												NPHP3							SLITRK5
												NPHP4							SLITRK6
												NPRL2							SLX4
												NPRL3							SMAD4
												NR0B1							SMAD6
												NR0B2							SMARCA2
												NR2F1							SMARCA4
												NR4A2							SMARCB1
												NR5A1							SMARCC2
												NRAS							SMARCE1
												NRG1							SMC1A
												NRGN							SMC3
												NRL							SMCHD1
												NRTN							SMOC1
												NRXN1							SMPD1
												NRXN2							SMS
												NRXN3							SNAI2
												NSD1							SNAP25
												NSDHL							SNAP29
												NSUN2							SNIP1
												NSUN7							SNRPB
												NT5C2							SNRPN
												NTNG1							SNX14
												NTRK1							SOBP
												NTRK2							SON
												NTRK3							SORL1
												NUBPL							SOS1
												NUP107							SOS2
												NUP62							SOST
												NXF3							SOX10
												NXF5							SOX11
												NXPH3							SOX2
												OBSCN							SOX3
												OBSL1							SOX5
												OCLN							SOX9
												OCRL							SP7
												OFD1							SPARC
												OGDH							SPAST
												OGT							SPATA13
												OMG							SPATA5
												OPA1							SPECC1L
												OPA3							SPEG
												OPCML							SPG11
												OPHN1							SPG20
												OPRL1							SPG21
												ORC1							SPG7
												ORC4							SPINK5
												ORC6							SPOCK1
												OSBPL2							SPR
												OTC							SPRY4
												OTOGL							SPTAN1
												OTUD4							SPTBN2
												OTX1							SPTBN5
												OTX2							SQSTM1
												OXTR							SRCAP
												P2RY11							SRD5A3
												P4HB							SRPK2
												PABPC4L							SRPX2
												PACS1							SRSF11
												PACS2							SSR4
												PAFAH1B1							SSTR5
												PAFAH1B3							SSX1
												PAH							ST3GAL3
												PAK3							ST3GAL5
												PAM16							ST7
												PANK2							STAC3
												PANX1							STAG1
												PARK2							STAMBP
												PARN							STARD9
												PARP1							STAT2
												PARS2							STIL
												PAX1							STIM1
												PAX2							STRA6
												PAX3							STRADA
												PAX5							STS
												PAX6							STT3A
												PAX8							STT3B
												PBX1							STX11
												PC							STX1B
												PCBD1							STX3
												PCCA							STXBP1
												PCCB							STXBP2
												PCDH11X							STXBP5
												PCDH19							STXBP5L
												PCDH7							STYXL1
												PCDHB16							SUCLA2
												PCDHB4							SUCLG1
												PCK1							SUFU
												PCLO							SUMF1
												PCM1							SUMF2
												PCNA							SUOX
												PCNT							SURF1
												PCSK1							SYN1
												PDCD10							SYN2
												PDE10A							SYNE1
												PDE4B							SYNE4
												PDE4D							SYNGAP1
												PDE6D							SYNJ1
												PDE6G							SYNRG
												PDGFB							SYP
												PDGFRB							SYT14
												PDHA1							SYT2
												PDHB							SZT2
												PDHX							TAC3
												PDP1							TACO1
												PDSS1							TACR3
												PDSS2							TAF1
												PDYN							TAF13
												PDZD2							TAF2
												PECR							TAF6
												PEPD							TARDBP
												PER1							TARS2
												PER2							TAT
												PET100							TBC1D20
												PEX1							TBC1D23
												PEX10							TBC1D24
												PEX11B							TBC1D7
												PEX12							TBCD
												PEX13							TBCE
												PEX14							TBCK
												PEX16							TBK1
												PEX19							TBL1XR1
												PEX2							TBR1
												PEX26							TBX1
												PEX3							TBX18
												PEX5							TBX4
												PEX6							TBX6
												PEX7							TBXA2R
												PFKFB1							TBXAS1
												PGAP1							TCF12
												PGAP2							TCF20
												PGAP3							TCF3
												PGK1							TCF4
												PGM1							TCF7L2
												PGM3							TCN2
												PGRMC1							TCOF1
												PHC1							TCTN1
												PHF2							TCTN2
												PHF21A							TCTN3
												PHF3							TDGF1
												PHF6							TDP2
												PHF8							TECPR2
												PHGDH							TECR
												PHIP							TELO2
												PHKA2							TENM3
												PHKG2							TERT
												PHOX2B							TET1
												PHYH							TFAP2A
												PI4KA							TFAP2B
												PIEZO2							TFG
												PIGA							TG
												PIGG							TGDS
												PIGL							TGFB1
												PIGM							TGFB2
												PIGN							TGFBR1
												PIGO							TGFBR2
												PIGQ							TGIF1
												PIGS							TGM1
												PIGT							TGM5
												PIGV							TH
												PIGW							THBS1
												PIGY							THOC2
												PIK3AP1							THOC6
												PIK3CA							THPO
												PIK3R2							THRA
												PIK3R5							THRB
												PITRM1							TINF2
												PLA2G6							TJP2
												PLAGL1							TK2
												PLAT							TKT
												PLCB1							TLR3
												PLCB4							TM4SF20
												PLEKHG2							TMCO1
												PLG							TMEM114
												PLK4							TMEM138
												PLOD1							TMEM165
												PLOD3							TMEM216
												PLP1							TMEM231
												PLXNA3							TMEM237
												PLXNB3							TMEM240
												PLXND1							TMEM38B
												PMM2							TMEM5
												PMPCA							TMEM67
												PNKD							TMEM70
												PNKP							TMLHE
												PNP							TNC
												PNPLA1							TNFRSF11A
												PNPLA6							TNFRSF13C
												PNPLA8							TNFRSF1A
												PNPO							TNIK
												PNPT1							TNPO3
												POC1A							TNRC6B
												POC1B							TOR1A
												PODXL							TOR1AIP1
												POGZ							TP63
												POLA1							TPI1
												POLG							TPK1
												POLG2							TPO
												POLR1C							TPP1
												POLR1D							TRAF3IP1
												POLR2A							TRAPPC11
												POLR3A							TRAPPC6B
												POLR3B							TRAPPC9
												POMGNT1							TREM2
												POMGNT2							TREX1
												POMK							TRH
												POMT1							TRHR
												POMT2							TRIM32
												POP1							TRIO
												POR							TRIP12
												PORCN							TRMT1
												POU1F1							TRMT10A
												POU3F2							TRNT1
												POU3F4							TRPC6
												POU4F3							TRPM6
												PPARG							TRPS1
												PPARGC1A							TRPV4
												PPIB							TRRAP
												PPM1B							TSC1
												PPM1D							TSC2
												PPM1K							TSEN15
												PPOX							TSEN2
												PPP1CB							TSEN34
												PPP1R15B							TSEN54
												PPP1R3C							TSFM
												PPP2R1A							TSHB
												PPP2R2B							TSHR
												PPP2R2C							TSHZ3
												PPP2R5D							TSPAN7
												PPT1							TSPEAR
												PQBP1							TSR2
												PRCD							TTC19
												PRCP							TTC21B
												PRDM8							TTC8
												PREPL							TTI2
												PRF1							TTPA
												PRICKLE1							TUBA1A
												PRICKLE2							TUBA8
												PRICKLE3							TUBB
												PRIMA1							TUBB1
												PRKAR1A							TUBB2A
												PRKCA							TUBB2B
												PRKCD							TUBB3
												PRKD1							TUBB4A
												PRKDC							TUBG1
												PRKG1							TUBGCP4
												PRKRA							TUBGCP6
												PRMT7							TUSC3
												PRMT9							TWIST1
												PRODH							TWIST2
												PRODH2							TWNK
												PROKR2							TYK2
												PROP1							TYMP
												PROSC							TYROBP
												PRPF31							UBA7
												PRPF4							UBE2A
												PRPF8							UBE2T
												PRPS1							UBE3A
												PRRT2							UBE3B
												PRSS12							UBN2
												PRTN3							UBQLN2
												PRUNE							UBR1
												PSAP							UBR3
												PSAT1							UMPS
												PSPH							UNC13D
												PTCH1							UNC80
												PTCHD1							UPB1
												PTDSS1							UPF3B
												PTEN							UQCC2
												PTF1A							UQCC3
												PTH							UQCRB
												PTH2R							UQCRC2
												PTPN11							UQCRQ
												PTPN22							UROC1
												PTPN23							UROS
												PTPRK							USB1
												PTRH2							USP27X
												PTS							USP44
												PUF60							USP8
												PURA							USP9X
												PUS1							VAPB
												PUS3							VAX1
												PVRL1							VCP
												PYCR1							VIPAS39
												PYCR2							VLDLR
												QARS							VPS11
												QDPR							VPS13A
												QRICH1							VPS13B
												RAB11B							VPS13C
												RAB11FIP5							VPS33B
												RAB18							VPS35
												RAB23							VPS37A
												RAB27A							VPS45
												RAB28							VPS53
												RAB39B							VRK1
												RAB3GAP1							VSIG4
												RAB3GAP2							VWA3B
												RAC1							WAC
												RAD21							WASHC4
												RAD50							WASHC5
												RAD51							WDFY3
												RAF1							WDR11
												RAI1							WDR19
												RALGAPA1							WDR26
												RALGDS							WDR34
												RANBP2							WDR35
												RAP1A							WDR45
												RAP1B							WDR45B
												RARB							WDR60
												RARS							WDR62
												RARS2							WDR73
												RASA2							WDR81
												RAX2							WFS1
												RBBP8							WNK1
												RBFOX1							WNT1
												RBFOX3							WNT10B
												RBM10							WNT5A
												RBM28							WNT7A
												RBM8A							WRAP53
												RBP4							WRN
												RBPJ							WWOX
												RD3							XPA
												RDH11							XPNPEP3
												RDH12							XPO5
												RDX							XYLT1
												RECQL4							YAP1
												REEP1							YARS
												REEP6							YARS2
												RELN							YWHAE
												REPS2							YY1
												RERE							ZBTB11
												REST							ZBTB16
												REV3L							ZBTB18
												RFC2							ZBTB20
												RFT1							ZBTB24
												RFWD2							ZBTB40
												RGMA							ZC3H14
												RGR							ZC4H2
												RGS7							ZCCHC8
												RILP							ZDHHC15
												RIMS1							ZDHHC9
												RIMS3							ZEB1
												RIPK4							ZEB2
												RIPPLY1							ZFPM2
												RIPPLY2							ZFR
												RIT1							ZFYVE26
												RLBP1							ZIC1
												RLIM							ZIC2
												RMND1							ZMYM3
												RNASEH2A							ZMYND11
												RNASEH2B							ZNF292
												RNASEH2C							ZNF335
												RNASET2							ZNF407
												RNF113A							ZNF41
												RNF125							ZNF423
												RNF128							ZNF526
												RNF135							ZNF589
												RNF168							ZNF592
												RNF216							ZNF668
												ROBO2							ZNF711
												ROBO3							ZNF81
												ROGDI							ZSCAN29
												ROM1							ZSWIM6
												ROR2							ABCA7
												RORA							CNTN5
												RORB							CTTNBP2
												ROS1							DGAT2L6
												RP2							MFRP
												RPGRIP1L							MYO9B
												RPIA
												RPL10
												RPL11
												RPL15
												RPL26
												RPL35A
												RPS19
												RPS28
												RPS6KA3
												RPS6KC1
												RPS7
												RREB1
												RRM2B
												RSPRY1
												RTEL1
												RTN4IP1
												RTN4R
												RTTN
												RUNX1
												RUNX1T1
												RYR2
												RYR3
												SACS
												SAG
												SALL1
												SALL4
												SAMD11
												SAMHD1
												SAR1B
												SARS2
												SASS6
												SATB2
												SATL1
												SBDS
												SBF1
												SC5D
												SCARB2
												SCN10A
												SCN11A
												SCN1A
												SCN1B
												SCN2A
												SCN3A
												SCN3B
												SCN4B
												SCN7A
												SCN8A
												SCN9A
												SCNM1
												SCO1
												SCO2
												SCP2
												SCRIB
												SCUBE2
												SCYL1
												SDCCAG8
												SDHA
												SDHAF1
												SEC23A
												SEC23B
												SEC24C
												SEC24D
												SEMA3C
												SEMA3D
												SEMA3E
												SEMA4G
												SEMA5A
												SEMA6D
												SEPSECS
												SERAC1
												SERPINA7
												SERPINB4
												SERPINH1
												SERPINI1
												SESN2
												SET
												SETBP1
												SETD1A
												SETD1B
												SETD2
												SETD5
												SETDB2
												SF3B4
[truncated: 565 more rows]
