# Supplementary material for: Heterogeneity in clinical sequencing tests marketed for autism spectrum disorders
Source: NPJ Genom Med. 2018 Sep 19;3:27. doi: 10.1038/s41525-018-0066-3 (PMC6145925; doi:10.1038/s41525-018-0066-3)
Supplement: Supplementary file 2 — Supplementary Table S2 [file 41525_2018_66_MOESM2_ESM.xlsx]

## Sheet: Top Shared Genes
	Supplementary Table S2. Top 178 genes listed in 5 or more commercial lab panels, in order of frequency. Presence, absense or score of each gene for other research project-based ASD gene lists.
	Genes listed in 5 or more lab panels	Number of panels that include this gene	SFARI List Score1	SPARK List2	MSSNG List3	ASC List4
	MECP2	21	2	YES	YES	NO
	NLGN4X	20	3	NO	YES	NO
	CACNA1C	19	S	YES	NO	NO
	NRXN1	19	2	YES	NO	YES
	PCDH19	19	S	NO	NO	NO
	PTCHD1	19	2	YES	NO	NO
	UBE3A	19	3	YES	NO	NO
	NLGN3	18	2	YES	YES	NO
	PTEN	18	1	YES	YES	YES
	SHANK3	18	1	YES	YES	YES
	CDKL5	17	S	YES	NO	NO
	CNTNAP2	17	2	NO	NO	NO
	DHCR7	17	S	YES	NO	NO
	FOXP1	17	2	YES	YES	NO
	NSD1	17	S	YES	NO	NO
	ARX	16	S	YES	NO	NO
	BRAF	15	S	NO	NO	NO
	CHD7	15	S	YES	NO	NO
	CREBBP	15	5	YES	NO	NO
	FOXG1	15	S	NO	NO	NO
	FOXP2	15	3	NO	NO	NO
	MED12	15	6	NO	NO	NO
	NIPBL	15	S	YES	NO	NO
	PTPN11	15	4	NO	NO	NO
	RAB39B	15	4	NO	NO	NO
	RAI1	15	S	YES	NO	NO
	RELN	15	1	NO	NO	YES
	SLC9A6	15	S	YES	NO	NO
	TCF4	15	3	NO	NO	NO
	TSC1	15	S	YES	NO	NO
	TSC2	15	3	YES	NO	NO
	ZEB2	15	---	NO	NO	NO
	EHMT1	14	3	YES	NO	NO
	FMR1	14	S	YES	NO	NO
	HOXA1	14	S	NO	NO	NO
	HPRT1	14	---	NO	NO	NO
	MEF2C	14	4	NO	NO	NO
	MID1	14	---	NO	NO	NO
	NHS	14	---	NO	NO	NO
	PQBP1	14	---	NO	NO	NO
	SCN1A	14	3	YES	NO	NO
	SMC1A	14	S	NO	NO	NO
	VPS13B	14	S	YES	NO	NO
	AP1S2	13	S	NO	NO	NO
	MBD5	13	3	YES	NO	NO
	OPHN1	13	3	NO	NO	NO
	RPL10	13	4	NO	NO	NO
	ATRX	12	4	NO	NO	NO
	CASK	12	4	NO	NO	NO
	CHD8	12	1	YES	YES	YES
	FGD1	12	5	NO	NO	NO
	FOLR1	12	---	NO	NO	NO
	GABRB3	12	2	NO	NO	YES
	KDM5C	12	3	NO	NO	NO
	PAFAH1B1	12	5	NO	NO	NO
	PNKP	12	---	NO	NO	NO
	SCN2A	12	1	YES	YES	YES
	SHANK2	12	2	YES	YES	NO
	GRIN2B	11	1	YES	YES	YES
	L1CAM	11	---	NO	NO	NO
	PHF6	11	---	NO	NO	NO
	SLC9A9	11	4	NO	NO	NO
	ANKRD11	10	2	YES	YES	NO
	ADNP	9	1	YES	YES	YES
	ADSL	9	S	YES	NO	NO
	DMD	9	S	NO	NO	NO
	HDAC8	9	---	NO	NO	NO
	KIRREL3	9	3	NO	NO	YES
	LAMC3	9	5	NO	NO	NO
	RAD21	9	---	NO	NO	NO
	SLC6A8	9	4	NO	NO	NO
	SMC3	9	4	NO	NO	NO
	ALDH5A1	8	S	YES	NO	NO
	ARID1B	8	1	YES	YES	YES
	AUTS2	8	3	YES	NO	NO
	KATNAL2	8	1	NO	NO	YES
	SATB2	8	4	NO	NO	NO
	SLC2A1	8	---	NO	NO	NO
	SLC6A4	8	4	NO	NO	NO
	SOX5	8	S	NO	NO	NO
	SPAST	8	2	NO	YES	NO
	SYNGAP1	8	1	YES	YES	YES
	AFF2	7	4	NO	YES	NO
	BDNF	7	5	NO	NO	NO
	DPP6	7	4	NO	NO	NO
	MAGEL2	7	2	NO	NO	NO
	MET	7	2	NO	NO	NO
	SETD2	7	3	YES	NO	NO
	SMARCB1	7	---	NO	NO	NO
	UBE2A	7	---	NO	NO	NO
	AMT	6	3	NO	NO	NO
	CACNA1H	6	2	NO	NO	NO
	CBL	6	---	NO	NO	NO
	CHD2	6	1	YES	YES	NO
	CNTN4	6	2	NO	NO	NO
	CYP27A1	6	---	NO	NO	NO
	DLGAP2	6	4	NO	NO	NO
	DYRK1A	6	1	YES	YES	YES
	FRMPD4	6	S	NO	NO	NO
	GPC3	6	---	NO	NO	NO
	GRIN2A	6	4	NO	NO	NO
	HNRNPH2	6	4	NO	NO	NO
	HRAS	6	4	NO	NO	NO
	KRAS	6	---	NO	NO	NO
	LAMB1	6	3	NO	NO	NO
	MAP2K1	6	---	NO	NO	NO
	MAP2K2	6	---	NO	NO	NO
	NF1	6	S	YES	NO	NO
	NRAS	6	---	YES	NO	NO
	NTNG1	6	4	NO	NO	NO
	RAF1	6	---	NO	NO	NO
	RPS6KA3	6	4	NO	NO	NO
	SHOC2	6	---	NO	NO	NO
	SLC25A12	6	4	NO	NO	NO
	SNRPN	6	5	NO	NO	NO
	SOS1	6	---	NO	NO	NO
	SYN1	6	4	NO	NO	NO
	TBL1XR1	6	2	NO	NO	NO
	TBR1	6	1	NO	YES	YES
	TSPAN7	6	4	NO	NO	NO
	TUBA1A	6	---	NO	NO	NO
	UPF3B	6	2	YES	YES	NO
	AHI1	5	S	NO	NO	NO
	ANK3	5	3	NO	NO	NO
	ARID1A	5	---	NO	NO	NO
	ARL6	5	---	NO	NO	NO
	ASPM	5	3	NO	NO	NO
	AVPR1A	5	3	NO	NO	NO
	BBIP1	5	---	NO	NO	NO
	BBS1	5	---	NO	NO	NO
	BBS2	5	---	NO	NO	NO
	BBS4	5	4	NO	NO	NO
	BBS5	5	---	NO	NO	NO
	BBS7	5	---	NO	NO	NO
	BBS9	5	---	NO	NO	NO
	BBS10	5	---	NO	NO	NO
	BBS12	5	---	NO	NO	NO
	BCKDK	5	2	YES	NO	NO
	BCL11A	5	2	YES	NO	YES
	CC2D1A	5	3	NO	NO	NO
	CEP290	5	S	NO	NO	NO
	CNTNAP5	5	4	NO	NO	NO
	CTNNB1	5	3	NO	NO	NO
	DCX	5	---	NO	NO	NO
	EN2	5	4	NO	NO	NO
	ERCC6	5	2	NO	NO	NO
	ERCC8	5	---	NO	NO	NO
	EZH2	5	---	NO	NO	NO
	GAMT	5	S	NO	NO	NO
	GLI3	5	---	NO	NO	NO
	GRIA3	5	---	NO	NO	NO
	GRPR	5	5	NO	NO	NO
	HUWE1	5	S	NO	NO	NO
	IL1RAPL1	5	4	NO	NO	NO
	KMT2D	5	---	NO	NO	NO
	MKKS	5	---	NO	NO	NO
	MKS1	5	---	NO	NO	NO
	NFIX	5	S	NO	NO	NO
	OCRL	5	S	NO	NO	NO
	OTC	5	---	NO	NO	NO
	PDE10A	5	---	NO	NO	NO
	POGZ	5	1	YES	YES	YES
	PTCH1	5	---	NO	NO	NO
	RBFOX1	5	3	NO	NO	NO
	RPGRIP1L	5	---	NO	NO	NO
	SETBP1	5	3	YES	NO	YES
	SHROOM4	5	---	NO	NO	NO
	SLC16A2	5	---	NO	NO	NO
	SLC6A1	5	2	YES	YES	YES
	SMARCA4	5	3	NO	NO	NO
	SMARCE1	5	---	NO	NO	NO
	ST7	5	4	NO	NO	NO
	STXBP1	5	3	YES	NO	NO
	TMEM231	5	---	NO	NO	NO
	TMLHE	5	3	NO	NO	NO
	TRAPPC9	5	3	NO	NO	NO
	TRIM32	5	---	NO	NO	NO
	TTC8	5	---	NO	NO	NO
	--- not listed in SFARI
	1Simons Foundation Autism Research Initiative (SFARI) score as of July 2018 from https://gene.sfari.org/database/gene-scoring/
	2Simons Foundation Powering Autism Research for Knowledge (SPARK) gene List as of April 2017 from https://sparkforautism.org/
	3MSSNG gene list as published by Yuen et al., Nat Neuro, 2017
	4Autism Sequencing Consortium (ASC) genes with qvalue<0.3 as published by De Rubeis et al., Nature, 2014
