# Supplementary material for: Heterogeneity in clinical sequencing tests marketed for autism spectrum disorders
Source: NPJ Genom Med. 2018 Sep 19;3:27. doi: 10.1038/s41525-018-0066-3 (PMC6145925; doi:10.1038/s41525-018-0066-3)
Supplement: Supplementary file 3 — Supplementary Table S3 [file 41525_2018_66_MOESM3_ESM.xlsx]

## Sheet: Sheet1
	Supplementary Table S3. Genes (n=39) listed in 3 or 4 research project-based ASD gene lists, and their frequency among testing panels of clinical laboratories surveyed
	Genes listed in 3 or 4 gene lists	Number of research ASD gene lists that include this gene (N=4)	Number of clinical ASD panels that include this gene (N=21)
	ADNP	4	9
	ANK2	4	2
	ARID1B	4	8
	ASH1L	4	2
	ASXL3	4	2
	CHD8	4	12
	DYRK1A	4	6
	GRIN2B	4	11
	MYT1L	4	2
	POGZ	4	5
	PTEN	4	18
	SCN2A	4	12
	SHANK3	4	18
	SLC6A1	4	5
	SYNGAP1	4	8
	AGAP2	3	1
	ANKRD11	3	10
	BCL11A	3	5
	CACNA2D3	3	2
	CHD2	3	6
	CUL3	3	2
	DDX3X	3	2
	DSCAM	3	1
	FOXP1	3	17
	KDM6B	3	2
	MECP2	3	21
	NAA15	3	2
	NCKAP1	3	2
	NLGN3	3	18
	NRXN1	3	19
	SETBP1	3	5
	SETD5	3	4
	SHANK2	3	12
	TBR1	3	6
	TRIO	3	2
	UBN2	3	1
	UPF3B	3	6
	WAC	3	2
	WDFY3	3	2
	1Research project-based ASD gene lists includes:
	1) Simons Foundation Autism Research Initiative (SFARI) score as of July 2018 from https://gene.sfari.org/database/gene-scoring/
	2) Simons Foundation Powering Autism Research for Knowledge (SPARK) gene List as of April 2017 from https://sparkforautism.org/
	3) MSSNG gene list as published by Yuen et al., Nat Neuro, 2017
	4) Autism Sequencing Consortium (ASC) genes with qvalue<0.3 as published by De Rubeis et al., Nature, 2014
