# Supplementary material for: Heterogeneity in clinical sequencing tests marketed for autism spectrum disorders
Source: NPJ Genom Med. 2018 Sep 19;3:27. doi: 10.1038/s41525-018-0066-3 (PMC6145925; doi:10.1038/s41525-018-0066-3)
Supplement: Supplementary file 4 — Supplementary Table S4 [file 41525_2018_66_MOESM4_ESM.xlsx]

## Sheet: Genes Not Included on Panels
	Supplementary Table S4. Genes NOT found among top 178 from ASD panels of clinical labs surveyed, but that are included on 2 or more ASD research gene lists: SFARI list with score of 1 or 2; SPARK list as of April 2017; MSSNG list published by Yuen et al., Nat Neuro, 2017; ASC list of genes with qvalue<0.3 as published by De Rubeis et al., Nature, 2014
	1	AGAP2
	2	ANK2
	3	ASH1L
	4	ASXL3
	5	CACNA1D
	6	CACNA2D3
	7	CIC
	8	CUL3
	9	DDX3X
	10	DIP2C
	11	DSCAM
	12	GIGYF2
	13	KDM5B
	14	KDM6A
	15	KDM6B
	16	KIAA2022
	17	KMT2A
	18	KMT2C
	19	KMT5B
	20	LEO1
	21	MBOAT7
	22	MED13
	23	MED13L
	24	MYT1L
	25	NAA15
	26	NCKAP1
	27	PHF3
	28	RANBP17
	29	RIMS1
	30	SETD5
	31	SMARCC2
	32	SRSF11
	33	SUV420H1
	34	TNRC6B
	35	TRIO
	36	TRIP12
	37	UBN2
	38	WAC
	39	WDFY3
