# Supplementary material for: Heterogeneity in clinical sequencing tests marketed for autism spectrum disorders
Source: NPJ Genom Med. 2018 Sep 19;3:27. doi: 10.1038/s41525-018-0066-3 (PMC6145925; doi:10.1038/s41525-018-0066-3)
Supplement: Supplementary file 5 — Supplementary Table S5 [file 41525_2018_66_MOESM5_ESM.xlsx]

## Sheet: Information about Labs
	Supplementary Table S5. Summary of information from laboratory websites.
	Laboratory Company	Laboratory Location	Notes on Gene Selection Criteria/Rationale	Notes on Website Re: Certification/Accreditation*
	Ambry Genetics	USA	Genes recognized by the American College of Genetics and Genomics (ACMG) as associated with syndromic ASDs OR also non-syndromic ASD.	CLIA and CAP documents provided.
	ApolloGen	USA	No info found.	CLIA certificate number provided.
	Asper Biogene LLC	Estonia	No info found.	CLIA certificate number provided. Statement about The Health Board license.
	Ayass BioScience	USA	Developmental delay genes linked specifically to autism	Statement made about CLIA certification.
	Blueprint Genetics	Finland + International	Based on curated gene reviews, variant databases (HGMD and ClinVar), most recent literature, and customer requests (data provided). Clinical utility, maximized diagnostic yield, analytically validated	CLIA and CAP certificate numbers provided. Statement about FINAS (Finnish).
	CEN4GEN	Canada	No info found.	No info found.
	Center for Human Genetics, Inc	USA	Genes known to be causally associated with ASD and having pathogenic or likely pathogenic variants	CLIA and CAP document sprovided.
	Centogene	Germany + International	Syndromic autism (OMIM information provided)	CLIA and CAP certificate numbers provided.
	CGC Genetics	Portugal	Following clinical criteria	CLIA document provided.
	EGL Genetic Diagnostics (Emory)	USA	No info found.	Statement made about CLIA and CAP certification.
	Fulgent Genetics	USA	No info found.	CLIA and CAP certificate numbers provided.
	GeneDx	USA	Genes associated with autism and/or intellectual disability in multiple sources, including OMIM, HGMD, and Human Phenotype Ontology (HPO) terms. GeneDx data from clinical whole exome sequencing on patients with ASD or ID. Updated at least quarterly.	CLIA and CAP documents provided.
	GENETAQ	Spain	No info found.	Statement about “quality certificates” and Local authorization.
	Greenwood Genetic Center Diagnostic Laboratories	USA	Genes that represent the most common genetic syndromes that involve autism as a significant clinical feature	CLIA and CAP documents provided.
	Munroe-Meyer Institute	USA	Genes associated with ASD and other conditions	Statement made about CLIA and CAP certification.
	Lineagen	USA	Designed to identify genetic variants that are associated with disorders of childhood development	CLIA certificate number shown only on GTR website.
	Michigan Medical Genetics Laboratories	USA	Full gene sequencing of genes associated with ASD/ID (refs cited)	CLIA and CAP documents provided.
	MNG Laboratories	USA	Based on the latest publications and information available from numerous online databases. Includes genes known to cause both syndromic and nonsyndromic forms of intellectual disability.	CLIA and CAP documents provided.
	Prevention Genetics	USA	~1,000 genes have documented associations with ASD. ~60% of the total variation occurs in~ 200 genes, each with several ASD-associated variants	CLIA and CAP documents provided.
	Reference Laboratory Genetics	Spain	No info found.	Statement about ENAC (Entidad Nacional de Acreditacion).
	Sema4	USA	No info found.	CLIA and CAP certificate numbers provided.
	*International Organisation for Standardization statements and state-specific licensed are not included here
	CLIA: Clinical Laboratory Improvement Amendments
	CAP: College of American Pathologists
